# Supplementary material for: VEGF Signal Complexity Confers Resistance to Atezolizumab, Bevacizumab, Carboplatin, and Paclitaxel in EGFR‐Tyrosine Kinase Inhibitor‐Resistant Non‐Small Cell Lung Cancer
Source: MedComm (2020). 2025 Aug 19;6(9):e70335. doi: 10.1002/mco2.70335 (PMC12365383; doi:10.1002/mco2.70335)
Supplement: Supplementary file 1 — Table S1. Clinical profile of patients to receive ABCP treatment. [file MCO2-6-e70335-s002.xlsx]

## Sheet: Table S1. clinical info
Supplementary Table S1. Clinical profile of patients to receive ABCP treatment.
Variable		N	PemC	IO	ABCP	P1
N		127	39	53	35
Sex, n (%)						0.829
	Male	54	18 (46.2)	21 (39.6)	15 (42.9)
	Female	73	21 (53.8)	32 (60.4)	20 (57.1)
Age, mean (95% CI)		127	64.7 (61.8 - 67.6)	61.4 (59.0 - 63.9)	57.7 (54.6 - 60.7)	0.005
Age, n (%)						0.054
	<65 y	86	21 (53.8)	37 (69.8)	28 (80.0)
	>= 65 y	41	18 (46.2)	16 (30.2)	7 (20.0)
Smoking, n (%)						0.971
	Never	70	21 (53.8)	30 (56.6)	19 (54.3)	0.97399
	Former	52	17 (43.6)	21 (39.6)	14 (40.0)	0.922166
	Current	5	1 (2.6)	2 (3.8)	2 (5.7)	0.859426
Pack-year, mean (95% CI)		127	10.0 (3.9 – 16.0)	12.2 (7.0 - 17.4)	13.4 (7.0 - 19.8)	0.728
Family history, n (%)						0.533
	No	82	27 (69.2)	35 (66.0)	20 (57.1)
	Yes	45	12 (30.8)	18 (34.0)	15 (42.9)
Histology, n (%)						0.266
	Adenocarcioma		38 (97.4)	45 (84.9)	33 (94.3)	0.106078
	Squamous and/or squamous feature		0 (0)	3 (5.7)	0 (0)	0.186922
	Sarcomatoid or pleomorphic		1 (2.6)	4 (7.5)	2 (5.7)	0.38058
	Small cell lung cancer		0 (0)	1 (2.6)	0 (0)
Best response to treatment, n (%)2		120				0.000157787
	Response	47	13 (35.1)	11 (22.4)	23 (67.6)
	Non-response	73	24 (64.9)	38 (77.6)	11 (32.4)
EGFR mutation, n (%)3						0.325
	TKI-target	111	35 (89.7)	46 (86.8)	30 (85.7)	0.891
	Exon20Ins	11	1 (2.6)	6 (11.3)	4 (11.4)	0.268
	Others	19	3 (7.7)	2 (3.8)	14 (40.0)	1.50913e-05
Prior lines of therapy						2.597e-11
	1		1	1	2
	2		19	2	9
	3		18	13	13
	4		1	8	3
	≥5		0	29	8
Resistance mechanism to EGFR-TKI4
	EGFR		0	1	1
	MET		4	9	2
	other oncogenes (KRAS, BRAF, PIK3CA, RET)		3	2	1
	unknown		12	18	11
	NA		20	23	20
1 Fisher's exact test for binary variables, ANOVA for continuous variables. 2 Response = complete response + partial response, Non-response = stable disease + progressive disease_x000B_3 EGFR-TKI target mutations are known TKI-sensitive somatic mutation uncovered in previous study (PMID: 23242437), including exon 19 deletion, L858R, L861Q, and T790M mutations. Others are somatic mutations except …

## Sheet: Table S2. 7 patient profile
Supplementary Table S2. Patient profile of single cell transcriptome samples.
GEO_accession	Sample_ID	Sex	Age	Tissue	Histology	Stage	Osimertinib treatment/line	prior line of therapy	ABCP_response	EGFR_mutation	TP53_mutation	MET FISH	OS_MONTH	PFS_MONTH	IO_PFS
GSM7412612	NCCLu-162	F	50	Pleural fluid	Lung Adenocarcinoma	IV	yes/2nd	2	Responder	L858R; T790M	WT	negative	27.4342	NA	4.17763
GSM7412613	NCCLu-185	F	72	Pleural fluid	Lung Adenocarcinoma	IV	yes/2nd	4	Non-responder	L858R; T790M	MUT	unknown	57.3355	1.875	4.57237
GSM7412614	NCCLu-327	F	44	Pleural fluid	Lung Adenocarcinoma	IV	no	1	Non-responder	19del	WT	negative	23.4868	16.3816	2.30263
GSM7412615	NCCLu-334	F	74	Pleural fluid	Lung Adenocarcinoma	IV	yes/2nd	2	Non-responder	L858R; T790M	WT	negative	84.8026	16.8421	0.657895
GSM7412616	NCCLu-376	F	70	Pleural fluid	Lung Adenocarcinoma	IV	yes/2nd	2	Responder	19del; T790M	WT	negative	121.349	24.8355	NA
GSM7412617	NCCLu-383	M	65	Pleural fluid	Lung Adenocarcinoma	IV	no	1	Responder	NOS(L861Q)	MUT	negative	22.3684	7.26974	7.26974
GSM7412618	NCCLu-397	M	68	Pleural fluid	Lung Adenocarcinoma	IV	no	1	Non-responder	NOS(G719X)	WT	positive	16.6776	3.51974	0.756579

## Sheet: Table S3. Canonical markers
Supplementary Table S3. Canonical markers and its references to annotate cell types for each cluster.
Figure	Cell type	Markers	PMID
Fig. 1	Tumor	EPCAM, KRT19, CDH1, SFTPA1, MET, ELF3	32385277, 32042191, 31780666
Fig. 1	Stroma	COL1A2, ACTA2, TAGLN, THY1	32385277
Fig. 1	Lymphoid	PTPRC, CD3E, TRAC, IL2RA	33208946, 31604687
Fig. 1	Myeloid	PTPRC, HLA-DRA, MRC1, LYZ, FCGR3A	28475900, 32385277
Fig. 3	meCAF	UPK3B, CALB2, WT1	32385277
Fig. 3	mCAF	VEGFA, VCAN, THBS2, BGN	32385277, 31197017
Fig. 3	cCAF	TOP2A, MKI67, CDK1	32385277, 29961579, 29967419
Fig. 3	iCAF	CXCL14, CXCL1, C3, IL6	31197017, 32385277
Fig. 3	apCAF	CD74, HLA-DRA, CCL2	31197017
Fig. S3	Alveolar Mac	CTSK, SPP1, LPL, LIPA, APOE	28475900, 38348034
Fig. S3	Macrophage	MSR1, CTSB, C1QB, HLA-DRA, MRC1, CD163	28475900, 29967419, 33208946, 29961579
Fig. S3	Inflammatory Monocyte	CD14, FN1, MMP2, FCN1, VCAN, IL6, IL1B	28475900, 29967419, 29961579, 32385277
Fig. S3	Proliferating Monocyte	G0S2, STMN1, MKI67, TOP2A, CENPF	29967419, 32385277
Fig. S3	MoMac/DC	NAMPT, CCR7, CD83, PLD4, BTLA	29967419, 33208946
Fig. S3	CD8 T cell	CD8A, CD8B, NKG7, KLRD1, GZMK	28475900, 28265271
Fig. S3	CD4 T cell	PDCD1, SELL, CD4, IL2RA, CTLA4, FOXP3	28475900, 28265271
Fig. S3	Proliferating T cell	TOP2A, MKI67, CDK1	29961579, 29967419
Fig. S3	B cell	CD19, MS4A1, CD74, CD79A, HLA-DRA	32042191, 32114394
Fig. 4	Club/Cilliated	SCGB1A1, SCGB3A1, SCGB3A2, CES1, WFDC2, ALDH1A1, TPPP3, ODF3B, LRRC46, TSPAN1, FOXJ1, RFX2	30069044, 32042191, 33208946, 32385277
Fig. S5	Tfh	MAF, SELL, IL7R, CD3E, CCL5	28475900, 28265271
Fig. S5	Basal	HSPA1A, HSPA1B, FBLN1, PROCR, PTGS1, DCN, CAV1, DSC2, GPC1	30069044, 32042191, 32385277

## Sheet: Table S4. Metadata reference
Supplementary Table S4. Gene expression profile IDs to integrate NSCLC meta-expression profile.
No.	Series	N	LUAD	LUSC	Title	Experiment type
1	GSE14814	123	71	52	Prognostic and Predictive Gene Signature for Adjuvant Chemotherapy in Resected Non-Small-Cell Lung Cancer	array
2	GSE26939	116	116	0	Human lung adenocarcinoma mRNA expression and gene mutations	array
3	GSE30219	146	85	61	"Off-context" gene expression in lung cancer identifies a group of metastatic-prone tumors	array
4	GSE120622	81	44	37	Fucosyltransferase 4 promotes cancer metastasis via enhancing EGFR/TGFBR signaling network and is associated with poor prognosis in non-small cell lung cancer	RNA-seq
5	TCGA_LUAD	510	510	0	Lung Adenocarcinoma (TCGA, PanCancer Atlas)	RNA-seq
6	TCGA_LUSC	484	0	484	Lung Squamous Cell Carcinoma (TCGA, PanCancer Atlas)	RNA-seq
	Overall	1460	826	634

## Sheet: Table S5. NCC PDC cohort
Supplementary Table S5. NCC cohort clinical profile to include EGFR-TKI response.
Variable		N	Baseline	R	NR	P1
N		95	15	38	42
Sex, n (%)						0.053
	Male	54	10 (66.7)	14 (36.8)	13 (31)
	Female	73	5 (33.3)	24 (63.2)	29 (69)
Age, mean (95% CI)		95	60.6 (55.0 - 66.2)	60.8 (57.3 - 64.2)	60.5 (57.3 - 63.8)	0.996
Age, n (%)						0.634
	<65 y	86	12 (80)	25 (65.8)	29 (69)
	>= 65 y	41	3 (20)	13 (34.2)	13 (31)
Smoking, n (%)						0.423
	Never	50	6 (40)	20 (52.6)	24 (57.1)	0.575
	Former	43	9 (60)	16 (42.1)	18 (42.9)	0.491
	Current	2	0 (0)	2 (5.3)	0 (0)	0.45
Pack-year, mean (95% CI)		95	12.9 (5.2 - 20.6)	8.3 (3.5 - 13.1)	8.9 (4.3 - 13.5)	0.591
Survival status, n (%)						0.088
	Alive	28	7 (46.7)	13 (34.2)	8 (19)
	Dead	67	8 (53.3)	25 (65.8)	34 (81)
Histology, n (%)						0.344
	LUAD	92	14 (93.3)	37 (97.4)	41 (97.6)	0.55
	LUSC	1	1 (6.7)	0 (0)	0 (0)	0.158
	Other	2	0 (0)	1 (2.6)	1 (2.4)	1
EGFR-TKI treatment line, n (%)		80				0.000435863
	1	30		21 (55.3)	9 (21.4)	0.003
	2	18		10 (26.3)	8 (19)	0.593
	>=3	32		7 (18.4)	25 (59.5)	0.000229568
TP53 mutation, n (%)2		37	8 (53.3)	10 (27.8)	19 (46.3)	0.115
	hotspot	4	0 (0)	2 (5.6)	2 (4.9)	1
	non-hotspot	33	8 (53.3)	8 (22.2)	17 (41.5)	0.052
EGFR mutation, n (%)2		54	12 (80)	19 (52.8)	23 (56.1)	0.174
	19del	26	7 (46.7)	8 (22.2)	11 (26.8)	0.214
	L858R	21	3 (20)	8 (22.2)	10 (24.4)	1
	T790M	10	0 (0)	6 (16.7)	4 (9.8)	0.234
	NOS	10	3 (20)	1 (2.8)	6 (14.6)	0.077
1 fisher's exact test for binary variables, ANOVA for continuous variables. LUAD, lung adenocarcinoma; LUSC, lung squamous cell carcinoma; TKI, tyrosine kinase inhibitor; NOS, not otherwise specified
Variable		N	Baseline	R	NR	P1
EGFR-TKI treatment line, n (%)		95				2.43493e-18
	Baseline	15	15 (100)	0 (0)	0 (0)	9.05999e-18
	1	30	0 (0)	21 (55.3)	9 (21.4)	3.64864e-05
	2	18	0 (0)	10 (26.3)	8 (19)	0.079
	>=3	32	0 (0)	7 (18.4)	25 (59.5)	2.4838e-06
EGFR-TKI treatment line, n (%)		80				0.003
	1	30		21 (55.3)	9 (21.4)
	>=2	50		17 (44.7)	33 (78.6)
EGFR-TKI treatment line, n (%)		80				0.000229568
	<=2	48		31 (81.6)	17 (40.5)
	>=3	32		7 (18.4)	25 (59.5)

## Sheet: Table S6. Top200 DEGs
Supplementary Table S6. Top 200 differentially expressed gene list for each cell cluster.
p_val	avg_log2FC	pct.1	pct.2	p_val_adj	label	gene
0	1.53279	0.979	0.903	0	T1	NEAT1
4.615e-299	2.8234	0.623	0.266	1.46245e-294	T1	FRMD4A
1.14276e-286	2.01251	0.716	0.448	3.62129e-282	T1	CALD1
4.05576e-277	1.7291	0.772	0.575	1.28523e-272	T1	SERPINE1
1.22813e-273	1.07304	1	1	3.89181e-269	T1	MALAT1
1.45541e-267	1.98441	0.599	0.267	4.61205e-263	T1	LAMB1
5.27745e-267	1.292	0.87	0.862	1.67237e-262	T1	CUX1
1.61603e-265	1.99704	0.635	0.323	5.12103e-261	T1	PTGIS
1.6317e-255	2.08319	0.697	0.433	5.1707e-251	T1	CCDC80
2.04116e-251	1.84327	0.635	0.339	6.46824e-247	T1	HEG1
3.84233e-246	1.56304	0.81	0.738	1.2176e-241	T1	FNDC3B
1.00714e-245	2.17513	0.538	0.209	3.19152e-241	T1	PAPPA
3.22157e-245	1.6486	0.735	0.512	1.02088e-240	T1	COL3A1
1.48482e-232	0.996051	0.902	0.919	4.70524e-228	T1	MACF1
4.51038e-232	2.3675	0.571	0.26	1.42929e-227	T1	RBFOX1
1.72205e-216	1.45742	0.847	0.801	5.457e-212	T1	COL1A1
2.19293e-214	1.30626	0.773	0.628	6.94919e-210	T1	SPARC
1.43716e-209	1.62482	0.709	0.544	4.55421e-205	T1	EXT1
1.23564e-200	1.96358	0.596	0.358	3.91562e-196	T1	CRIM1
3.54089e-194	2.00263	0.504	0.216	1.12207e-189	T1	BNC2
4.09837e-194	1.31114	0.685	0.484	1.29873e-189	T1	DAB2
2.7773e-191	1.84	0.553	0.288	8.801e-187	T1	PLXDC2
2.37109e-187	1.62994	0.481	0.204	7.51376e-183	T1	ANTXR1
7.00758e-185	1.4585	0.734	0.668	2.22063e-180	T1	TPM1
8.41976e-184	2.02078	0.54	0.271	2.66814e-179	T1	FAM155A
1.58511e-183	1.82262	0.443	0.163	5.02305e-179	T1	BICC1
3.00509e-179	1.68271	0.507	0.243	9.52283e-175	T1	MYLK
3.21329e-178	1.60777	0.666	0.494	1.01826e-173	T1	MAGI1
7.42843e-178	1.49036	0.505	0.235	2.354e-173	T1	CDH11
1.12896e-166	1.1561	0.798	0.809	3.57756e-162	T1	LPP
2.60844e-166	1.80152	0.446	0.184	8.26588e-162	T1	TENM2
1.19662e-164	1.83229	0.39	0.129	3.79197e-160	T1	ZFPM2
4.05779e-164	1.51687	0.528	0.287	1.28587e-159	T1	PVT1
1.75928e-163	1.69356	0.606	0.421	5.575e-159	T1	ASAP1
6.41655e-163	1.49411	0.355	0.102	2.03334e-158	T1	PTPRQ
8.9861e-162	1.4182	0.586	0.359	2.84761e-157	T1	RARRES1
1.98842e-161	1.79026	0.489	0.241	6.30111e-157	T1	DIAPH3
3.34769e-161	1.41681	0.618	0.442	1.06085e-156	T1	PLOD2
2.07074e-152	1.50384	0.569	0.358	6.56196e-148	T1	ALDH1A3
2.34171e-149	1.36557	0.606	0.411	7.42064e-145	T1	TTC28
9.16366e-149	1.63843	0.365	0.121	2.90387e-144	T1	TENM3
3.17689e-147	1.47033	0.492	0.263	1.00673e-142	T1	COL5A2
4.92311e-147	1.30811	0.385	0.143	1.56008e-142	T1	DDR2
1.08002e-146	1.09895	0.719	0.69	3.42248e-142	T1	MAP4
1.18541e-144	1.13028	0.733	0.664	3.75643e-140	T1	XIST
1.96492e-144	1.2617	0.752	0.782	6.22662e-140	T1	PDLIM5
5.37404e-142	1.21522	0.72	0.649	1.70298e-137	T1	TRIO
5.39457e-140	1.3211	0.402	0.166	1.70949e-135	T1	CDH2
1.76573e-139	1.61576	0.501	0.289	5.59541e-135	T1	SASH1
1.77493e-139	1.14915	0.707	0.688	5.62459e-135	T1	GLS
5.68626e-139	1.97719	0.432	0.196	1.80192e-134	T1	CEMIP
4.08307e-138	1.49433	0.621	0.492	1.29389e-133	T1	FSTL1
2.69063e-133	1.33796	0.389	0.16	8.52635e-129	T1	VEGFC
6.35534e-131	1.07034	0.745	0.749	2.01394e-126	T1	PTK2
7.42709e-131	1.17782	0.321	0.101	2.35357e-126	T1	BDNF
2.06326e-129	1.22402	0.331	0.109	6.53827e-125	T1	AKT3
2.13391e-129	1.70419	0.344	0.121	6.76216e-125	T1	KCTD8
8.83263e-128	1.35889	0.371	0.147	2.79897e-123	T1	COL4A5
9.674e-128	1.27714	0.323	0.106	3.0656e-123	T1	SULF1
1.23813e-126	1.43283	0.397	0.172	3.92352e-122	T1	SLIT3
1.31463e-126	1.07353	0.747	0.714	4.16593e-122	T1	FTX
1.73336e-126	1.23546	0.366	0.144	5.49284e-122	T1	SLC12A8
1.00403e-120	1.28674	0.687	0.611	3.18168e-116	T1	MAML2
9.36539e-120	1.17227	0.332	0.12	2.9678e-115	T1	PIEZO2
1.64363e-116	1.16046	0.373	0.165	5.2085e-112	T1	VGLL3
2.63908e-116	1.75496	0.338	0.129	8.36299e-112	T1	GPC6
2.97738e-116	1.35996	0.543	0.404	9.43503e-112	T1	DAPK1
1.4014e-115	1.32394	0.33	0.122	4.44088e-111	T1	ABI3BP
1.68639e-115	1.69963	0.306	0.102	5.34399e-111	T1	LDB2
3.25257e-114	1.32369	0.317	0.111	1.03071e-109	T1	PDE7B
8.88991e-114	1.29852	0.403	0.2	2.81712e-109	T1	CDK6
2.58524e-113	1.43303	0.433	0.234	8.19237e-109	T1	CDK14
4.61593e-113	1.25689	0.267	0.074	1.46274e-108	T1	KIRREL3
5.62764e-113	1.24867	0.362	0.155	1.78334e-108	T1	FLRT2
3.90794e-112	1.05695	0.721	0.685	1.23839e-107	T1	JMJD1C
1.39524e-110	1.1152	0.412	0.211	4.42137e-106	T1	LAMA4
1.64033e-110	1.2787	0.502	0.311	5.19804e-106	T1	COL1A2
3.91701e-110	1.20166	0.291	0.096	1.24126e-105	T1	ST6GALNAC5
4.20546e-110	1.27886	0.306	0.106	1.33267e-105	T1	SVEP1
4.90045e-110	1.33322	0.317	0.114	1.5529e-105	T1	MEIS1
5.59804e-110	1.0532	0.31	0.111	1.77396e-105	T1	ADARB1
5.93624e-109	1.62243	0.551	0.436	1.88113e-104	T1	WWC2
1.88421e-108	1.07281	0.365	0.162	5.97087e-104	T1	COL5A1
1.57246e-106	1.22856	0.435	0.247	4.98297e-102	T1	NRP2
4.40263e-106	1.27986	0.328	0.127	1.39515e-101	T1	GRIP1
5.04556e-106	1.09365	0.481	0.286	1.59889e-101	T1	CALB2
7.70668e-105	1.02367	0.723	0.742	2.44217e-100	T1	EIF4G3
9.29168e-104	1.1705	0.616	0.543	2.94444e-99	T1	UTRN
1.00854e-103	1.44538	0.392	0.197	3.19595e-99	T1	RBMS3
1.013e-103	1.07786	0.744	0.78	3.2101e-99	T1	ZFAND3
6.38048e-103	1.51685	0.347	0.15	2.02191e-98	T1	PRKG1
1.92032e-102	1.04575	0.708	0.651	6.08529e-98	T1	AC016831.6
3.88948e-102	1.25304	0.717	0.743	1.23254e-97	T1	CELF2
4.84741e-102	1.19868	0.597	0.532	1.5361e-97	T1	ARID5B
6.1452e-102	1.25427	0.605	0.518	1.94735e-97	T1	MTHFD1L
1.44149e-99	1.30419	0.416	0.225	4.56795e-95	T1	POSTN
3.55648e-99	1.42069	0.436	0.258	1.12701e-94	T1	MEIS2
1.72503e-98	1.16139	0.387	0.2	5.46644e-94	T1	DOCK5
3.80174e-98	1.27703	0.506	0.376	1.20473e-93	T1	ATP13A3
4.72284e-98	1.49352	0.356	0.169	1.49662e-93	T1	MAGI2
9.78817e-97	1.08992	0.509	0.337	3.10177e-92	T1	TAGLN
1.24979e-94	1.06824	0.313	0.131	3.96047e-90	T1	COL4A2
1.23079e-93	1.08183	0.605	0.554	3.90025e-89	T1	CCNYL1
2.04277e-93	1.12137	0.619	0.581	6.47332e-89	T1	ITSN1
8.54235e-93	0.923994	0.717	0.774	2.70698e-88	T1	CLIC4
1.3484e-91	1.09238	0.348	0.165	4.27294e-87	T1	FGF2
2.77464e-91	0.988449	0.708	0.64	8.79257e-87	T1	LRMDA
3.90808e-91	1.04592	0.273	0.099	1.23843e-86	T1	ZEB1
6.75806e-91	1.17964	0.559	0.456	2.14156e-86	T1	ATXN1
4.11076e-90	1.15608	0.515	0.372	1.30266e-85	T1	MBD5
1.52848e-89	1.22565	0.533	0.403	4.84359e-85	T1	UBE2E2
7.50229e-89	1.13818	0.331	0.155	2.3774e-84	T1	NFIA
1.76907e-88	1.15731	0.446	0.296	5.60601e-84	T1	PKD2
2.71193e-88	0.986084	0.211	0.055	8.59385e-84	T1	KCNT2
3.12582e-88	1.20641	0.395	0.222	9.90541e-84	T1	SBF2
1.08966e-87	0.965127	0.682	0.688	3.45301e-83	T1	NF1
9.13288e-87	1.06926	0.588	0.486	2.89412e-82	T1	EXOC6B
9.63428e-87	1.26735	0.563	0.473	3.05301e-82	T1	DLG1
3.51667e-86	0.964202	0.217	0.061	1.1144e-81	T1	TMEM178B
3.93354e-85	1.27221	0.507	0.377	1.2465e-80	T1	APBB2
1.12046e-84	1.19297	0.446	0.301	3.55063e-80	T1	AFAP1
1.48286e-83	1.02116	0.262	0.098	4.69903e-79	T1	ROR2
2.67247e-83	0.926093	0.346	0.174	8.4688e-79	T1	ALDH1A2
4.42941e-83	0.994366	0.269	0.103	1.40364e-78	T1	FAM110B
2.4866e-82	1.09075	0.498	0.37	7.87977e-78	T1	C1S
4.42377e-82	1.11631	0.534	0.435	1.40185e-77	T1	CAVIN1
4.79359e-82	1.3011	0.548	0.453	1.51904e-77	T1	RASAL2
1.70975e-81	1.12471	0.599	0.578	5.41803e-77	T1	TEAD1
5.641e-81	1.21282	0.486	0.353	1.78758e-76	T1	FER
2.22085e-80	1.29478	0.493	0.367	7.03765e-76	T1	FILIP1L
3.09967e-79	0.975757	0.623	0.621	9.82256e-75	T1	MAP4K4
1.27642e-77	0.944844	0.414	0.262	4.04484e-73	T1	COL6A1
1.61496e-77	1.00997	0.703	0.779	5.11766e-73	T1	RAI14
3.88531e-76	0.950569	0.58	0.503	1.23122e-71	T1	NFAT5
4.84927e-75	1.03892	0.493	0.371	1.53669e-70	T1	VPS13B
5.57522e-75	0.922402	0.534	0.437	1.76673e-70	T1	RBM6
1.10186e-74	1.10244	0.534	0.424	3.49169e-70	T1	FHIT
2.94405e-74	1.10803	0.597	0.559	9.32939e-70	T1	AFF1
5.07799e-74	1.13751	0.535	0.434	1.60916e-69	T1	AUTS2
5.23775e-74	1.17812	0.345	0.189	1.65979e-69	T1	2024-03-03
4.51646e-73	1.37476	0.535	0.454	1.43122e-68	T1	PLCB1
3.20638e-72	1.00917	0.283	0.128	1.01607e-67	T1	SEMA5A
3.42241e-72	1.12586	0.517	0.406	1.08453e-67	T1	SAMD4A
1.06244e-71	1.19197	0.469	0.351	3.36676e-67	T1	PHLDB2
2.48918e-69	1.05255	0.561	0.493	7.88797e-65	T1	EXOC4
5.60256e-69	0.935636	0.251	0.102	1.7754e-64	T1	TRPS1
1.04086e-68	1.09587	0.539	0.47	3.29839e-64	T1	TNS3
4.00005e-68	0.913855	0.301	0.152	1.26758e-63	T1	PRAG1
6.77617e-67	0.987073	0.34	0.194	2.1473e-62	T1	IGF2BP2
1.71896e-66	1.00796	0.472	0.356	5.4472e-62	T1	STAG1
1.1565e-65	0.995198	0.295	0.149	3.66484e-61	T1	DGKH
1.41903e-64	0.993514	0.356	0.209	4.49675e-60	T1	CA12
1.03151e-63	1.11066	0.686	0.711	3.26876e-59	T1	SMYD3
8.52256e-63	0.987467	0.278	0.134	2.70071e-58	T1	FBXL7
4.274e-62	1.01876	0.399	0.269	1.35439e-57	T1	PAN3
6.06093e-62	0.944288	0.621	0.632	1.92065e-57	T1	BIRC6
8.77916e-62	0.993415	0.454	0.335	2.78203e-57	T1	L3MBTL4
4.21513e-61	0.9725	0.543	0.477	1.33573e-56	T1	ZSWIM6
8.14054e-61	0.960341	0.224	0.091	2.57966e-56	T1	BACH2
1.20407e-60	0.996673	0.617	0.626	3.81558e-56	T1	PARD3
9.52873e-60	1.03746	0.429	0.321	3.01956e-55	T1	PEAK1
3.85897e-59	1.06061	0.335	0.202	1.22287e-54	T1	STXBP5
4.69959e-59	1.04945	0.343	0.206	1.48925e-54	T1	PRKD1
6.05017e-59	0.956571	0.584	0.551	1.91724e-54	T1	IMMP2L
3.06867e-58	1.2384	0.485	0.429	9.72432e-54	T1	MYH10
3.81371e-58	0.975733	0.548	0.49	1.20853e-53	T1	SIK3
6.4763e-58	1.16687	0.376	0.249	2.05228e-53	T1	KANK1
1.36537e-55	0.91512	0.434	0.335	4.32674e-51	T1	AHI1
1.44435e-55	1.08411	0.566	0.533	4.57701e-51	T1	DPYD
4.29749e-55	0.963939	0.262	0.131	1.36183e-50	T1	SRGAP1
8.06578e-55	1.07797	0.474	0.405	2.55597e-50	T1	MEF2A
8.58264e-55	1.00399	0.507	0.457	2.71975e-50	T1	EVI5
1.02557e-54	1.04138	0.561	0.524	3.24994e-50	T1	GLIS3
2.41356e-54	1.09391	0.323	0.194	7.64833e-50	T1	TNIK
6.17235e-54	1.0379	0.482	0.404	1.95596e-49	T1	PSD3
7.61768e-54	1.01519	0.477	0.393	2.41397e-49	T1	PRKCA
7.76584e-54	0.939015	0.515	0.454	2.46092e-49	T1	AGAP1
1.67598e-53	1.01075	0.376	0.254	5.31101e-49	T1	ATG7
2.66226e-53	1.03392	0.359	0.235	8.43643e-49	T1	THSD4
1.20916e-51	0.981609	0.555	0.533	3.83172e-47	T1	MED13L
6.39839e-51	1.10307	0.358	0.241	2.02759e-46	T1	FRY
2.66063e-50	0.924061	0.177	0.066	8.43126e-46	T1	CSMD3
7.3899e-49	0.936719	0.483	0.41	2.34179e-44	T1	DST
1.16739e-47	1.02116	0.516	0.49	3.69934e-43	T1	IGFBP7
1.44638e-46	1.05277	0.511	0.49	4.58344e-42	T1	TCF12
1.77469e-45	0.928461	0.465	0.411	5.62383e-41	T1	PTPN14
2.34963e-45	0.93216	0.475	0.421	7.44575e-41	T1	KDM6A
2.49733e-45	0.926984	0.521	0.467	7.9138e-41	T1	PHACTR1
3.24915e-45	1.1439	0.323	0.214	1.02962e-40	T1	CBLB
5.67192e-45	1.00308	0.542	0.531	1.79737e-40	T1	ARID1B
3.18808e-44	0.915974	0.529	0.512	1.01027e-39	T1	TBC1D5
2.50343e-43	1.01358	0.455	0.391	7.93311e-39	T1	SLCO3A1
4.2369e-42	0.954476	0.673	0.797	1.34263e-37	T1	IGFBP4
1.49974e-41	1.0106	0.461	0.414	4.75253e-37	T1	PACS1
2.40033e-40	0.959853	0.331	0.225	7.60641e-36	T1	WWOX
5.76526e-40	0.929765	0.387	0.306	1.82695e-35	T1	TANC1
2.44567e-34	0.927186	0.166	0.077	7.75008e-30	T1	DLGAP1
7.26245e-25	0.98989	0.347	0.292	2.3014e-20	T1	RORA
2.66177e-23	0.962686	0.433	0.426	8.43487e-19	T1	COL8A1
2.66733e-10	0.92499	0.389	0.418	8.45249e-06	T1	DNAJC1
3.02323e-147	0.686703	0.998	0.906	9.5803e-143	T2	PPIA
8.05638e-136	0.634223	1	0.979	2.55299e-131	T2	HLA-A
1.05292e-126	0.737216	0.966	0.616	3.33661e-122	T2	HLA-DRA
3.43463e-124	0.634921	0.995	0.816	1.0884e-119	T2	S100A11
8.32184e-123	0.760409	0.978	0.703	2.63711e-118	T2	HLA-DRB1
3.70996e-112	0.65703	0.918	0.514	1.17565e-107	T2	HLA-DPA1
4.15111e-111	0.535562	1	0.983	1.31544e-106	T2	ACTB
1.24733e-110	0.671848	0.998	0.931	3.95265e-106	T2	FTH1
2.40932e-109	0.587198	1	0.987	7.63489e-105	T2	B2M
3.86832e-109	0.615661	0.949	0.661	1.22583e-104	T2	COX7C
5.72106e-109	0.555478	1	0.98	1.81295e-104	T2	EEF1A1
3.74601e-106	0.579802	0.995	0.781	1.18707e-101	T2	TMBIM6
1.19651e-104	0.688656	0.916	0.589	3.79163e-100	T2	H1F0
4.18098e-103	0.662176	0.924	0.574	1.32491e-98	T2	LGALS3
1.0054e-102	0.580687	0.935	0.503	3.18602e-98	T2	EPCAM
7.74313e-102	0.547475	0.995	0.798	2.45372e-97	T2	EIF1
9.44777e-102	0.611209	0.863	0.458	2.9939e-97	T2	SPINT2
2.64649e-100	0.682703	0.997	0.887	8.38647e-96	T2	CD74
5.53701e-98	0.578993	0.874	0.477	1.75462e-93	T2	SFTA2
1.63568e-97	0.559161	0.983	0.763	5.18331e-93	T2	RAC1
5.97412e-97	0.499565	1	0.963	1.89314e-92	T2	HLA-B
6.66098e-96	0.647931	0.955	0.752	2.1108e-91	T2	ATP5F1E
7.39246e-96	0.535285	0.932	0.602	2.3426e-91	T2	COX6A1
1.28858e-95	0.581546	0.902	0.571	4.08337e-91	T2	ATP5PD
1.64838e-95	0.541701	0.986	0.786	5.22356e-91	T2	APLP2
1.70188e-95	0.552059	0.784	0.423	5.39309e-91	T2	CLDN7
2.59553e-95	0.748629	0.946	0.656	8.22499e-91	T2	CSTB
3.34466e-95	0.600599	0.879	0.569	1.05989e-90	T2	UQCRQ
7.99914e-95	0.571	0.978	0.784	2.53485e-90	T2	TMSB10
8.97736e-92	0.577616	0.907	0.607	2.84483e-87	T2	CHCHD2
1.07057e-91	0.571048	0.966	0.671	3.39254e-87	T2	LCN2
5.08795e-90	0.586179	0.917	0.649	1.61232e-85	T2	UBA52
6.74649e-90	0.53901	0.989	0.826	2.1379e-85	T2	NPM1
3.47375e-89	0.488289	0.981	0.729	1.1008e-84	T2	H3F3B
9.7388e-89	0.513755	0.717	0.399	3.08613e-84	T2	ARPC1A
1.26888e-88	0.526635	0.888	0.561	4.02095e-84	T2	FAU
2.16275e-88	0.545603	0.849	0.501	6.85353e-84	T2	PLP2
2.99445e-88	0.880155	0.902	0.652	9.48913e-84	T2	PGK1
5.74309e-88	0.530162	0.812	0.479	1.81993e-83	T2	COX8A
7.02795e-88	0.536978	0.948	0.603	2.22709e-83	T2	MDK
6.733e-87	0.562122	0.9	0.6	2.13362e-82	T2	COX6C
1.53487e-86	0.603213	0.964	0.721	4.86384e-82	T2	NPC2
2.30442e-86	0.534056	0.827	0.514	7.30248e-82	T2	BANF1
2.82385e-86	0.549755	0.778	0.429	8.9485e-82	T2	TXNDC17
7.86767e-86	0.509839	0.995	0.884	2.49319e-81	T2	CFL1
8.03727e-86	0.523112	0.998	0.9	2.54693e-81	T2	PTMA
8.91194e-85	0.54726	0.845	0.514	2.82411e-80	T2	SLC1A5
2.27357e-84	0.551584	0.999	0.944	7.2047e-80	T2	TPT1
2.32542e-84	0.54683	0.654	0.364	7.36902e-80	T2	COX7B
1.41178e-82	0.472275	0.666	0.349	4.47378e-78	T2	STEAP1
1.51903e-80	0.519957	0.924	0.621	4.81366e-76	T2	SOD1
2.05686e-80	0.519388	0.988	0.824	6.518e-76	T2	FTL
2.49967e-80	0.471231	0.917	0.518	7.92122e-76	T2	TACSTD2
2.86788e-80	0.495897	0.973	0.743	9.08802e-76	T2	EIF2S2
9.85558e-80	0.443207	0.998	0.908	3.12313e-75	T2	PABPC1
1.75358e-79	0.533569	0.932	0.681	5.55691e-75	T2	RACK1
3.48782e-79	0.559879	0.966	0.79	1.10526e-74	T2	LDHA
4.11429e-79	0.531591	0.888	0.598	1.30378e-74	T2	ATP5MF
5.98371e-79	0.474645	0.873	0.535	1.89618e-74	T2	PDIA4
6.29537e-79	0.530554	0.817	0.492	1.99494e-74	T2	SRI
1.0866e-78	0.543257	0.797	0.46	3.44333e-74	T2	RARRES3
3.64087e-78	0.47648	0.755	0.449	1.15375e-73	T2	SLIRP
5.02482e-78	0.477428	0.763	0.417	1.59231e-73	T2	HLA-DQB1
1.85502e-77	0.570055	0.756	0.453	5.87839e-73	T2	MT1E
2.01185e-76	0.477776	0.777	0.479	6.37536e-72	T2	TMEM258
2.08853e-76	0.546007	0.699	0.391	6.61834e-72	T2	WFDC2
1.9919e-75	0.498417	0.943	0.659	6.31214e-71	T2	CD63
2.10879e-75	0.50248	0.831	0.502	6.68253e-71	T2	VAMP8
3.78818e-75	0.493708	0.898	0.563	1.20044e-70	T2	BRI3
6.777e-75	0.43968	0.992	0.835	2.14756e-70	T2	ENO1
7.71449e-75	0.465632	0.77	0.438	2.44465e-70	T2	CTSC
2.88072e-74	0.576657	0.892	0.572	9.1287e-70	T2	NAPSA
4.77804e-74	0.525084	0.864	0.569	1.51411e-69	T2	HINT1
7.7652e-74	0.597938	0.499	0.238	2.46072e-69	T2	AGR2
3.51157e-73	0.478488	0.812	0.513	1.11278e-68	T2	NDUFB2
4.40516e-73	0.700441	0.383	0.163	1.39595e-68	T2	HLA-DRB5
7.94819e-73	0.544419	0.763	0.483	2.5187e-68	T2	SEC61G
1.45161e-72	0.533886	0.893	0.606	4.59999e-68	T2	NDUFA4
1.45758e-72	0.427717	0.977	0.803	4.61892e-68	T2	S100A6
2.04674e-72	0.498802	0.837	0.535	6.48592e-68	T2	SSBP1
2.54993e-72	0.440818	0.874	0.55	8.08049e-68	T2	LAPTM4A
4.12441e-72	0.425873	0.749	0.446	1.30699e-67	T2	NDUFB11
5.68072e-72	0.527459	0.981	0.834	1.80016e-67	T2	PFN1
1.24335e-71	0.534408	0.746	0.427	3.94006e-67	T2	CRABP2
1.31862e-71	0.691262	0.592	0.33	4.17857e-67	T2	TFPI2
3.61611e-71	0.405695	0.644	0.358	1.14591e-66	T2	RWDD1
6.30828e-71	0.436375	0.594	0.316	1.99903e-66	T2	SLC39A4
7.67467e-71	0.507981	0.931	0.687	2.43203e-66	T2	PPDPF
2.99637e-70	0.605049	0.805	0.498	9.49519e-66	T2	STEAP4
3.96659e-70	0.434518	0.995	0.847	1.25697e-65	T2	LGALS3BP
4.08291e-70	0.51161	0.841	0.552	1.29383e-65	T2	TXN
9.51429e-70	0.460756	0.876	0.545	3.01498e-65	T2	TMEM59
1.56907e-69	0.43627	0.749	0.413	4.97223e-65	T2	TSPAN13
3.58474e-69	0.4916	0.82	0.555	1.13597e-64	T2	BTF3
4.23327e-69	0.468121	0.959	0.715	1.34148e-64	T2	PTP4A2
1.0279e-68	0.487177	0.82	0.548	3.25732e-64	T2	UQCRB
1.25798e-68	0.486897	0.991	0.863	3.98641e-64	T2	HLA-C
1.33461e-68	0.4496	0.738	0.449	4.22923e-64	T2	ATP5MG
2.02298e-68	0.495924	0.917	0.629	6.41062e-64	T2	S100A10
4.31986e-68	0.433647	0.688	0.409	1.36892e-63	T2	ATP6V1F
4.57925e-68	0.48287	0.664	0.373	1.45112e-63	T2	ARHGDIB
4.73456e-68	0.48282	0.903	0.631	1.50033e-63	T2	TOMM7
5.71104e-68	0.438146	0.923	0.63	1.80977e-63	T2	GSTP1
6.10188e-68	0.4373	0.749	0.45	1.93363e-63	T2	KDELR2
8.33639e-68	0.4644	0.715	0.399	2.64172e-63	T2	SLC40A1
1.08921e-67	0.452341	0.581	0.301	3.45161e-63	T2	APOD
2.4284e-67	0.502912	0.901	0.61	7.69537e-63	T2	HMGN2
3.38835e-67	0.419476	0.588	0.321	1.07374e-62	T2	MAGED2
3.82805e-67	0.428863	0.725	0.443	1.21307e-62	T2	TRMT112
1.35511e-66	0.45633	0.785	0.449	4.2942e-62	T2	CEACAM6
1.58776e-66	0.453032	0.796	0.483	5.03146e-62	T2	IDH1
2.45297e-66	0.484223	0.872	0.556	7.77321e-62	T2	HLA-DPB1
3.4584e-66	0.449642	0.792	0.477	1.09593e-61	T2	SDC4
1.00005e-65	0.66403	0.308	0.116	3.16904e-61	T2	PEG10
1.26849e-65	0.455772	0.926	0.66	4.01971e-61	T2	ATP6V0E1
1.32261e-65	0.431079	0.724	0.444	4.19121e-61	T2	COX7A2L
3.09771e-65	0.433003	0.729	0.449	9.81632e-61	T2	ATP5MD
3.12641e-65	0.419576	0.757	0.46	9.90729e-61	T2	ATP5PF
3.25394e-65	0.445417	0.99	0.875	1.03114e-60	T2	PKM
3.47683e-65	0.477348	0.987	0.828	1.10177e-60	T2	PSAP
4.86065e-65	0.436068	0.874	0.565	1.54029e-60	T2	SUMO2
5.17239e-65	0.463126	0.865	0.609	1.63908e-60	T2	SERF2
6.82744e-65	0.430906	0.927	0.629	2.16355e-60	T2	PRDX5
7.90108e-65	0.462823	0.888	0.606	2.50377e-60	T2	NACA
1.25259e-64	0.612701	0.761	0.493	3.96932e-60	T2	AQP3
4.18152e-64	0.417102	0.738	0.413	1.32508e-59	T2	S100A14
9.9255e-64	0.426815	0.976	0.764	3.14529e-59	T2	CANX
2.01185e-62	0.538147	0.86	0.599	6.37537e-58	T2	HLA-DQA1
3.04072e-62	0.461597	0.993	0.89	9.63572e-58	T2	ANXA2
3.04383e-62	0.415823	0.895	0.591	9.64559e-58	T2	TMED10
3.26922e-62	0.441941	0.85	0.554	1.03598e-57	T2	GPX4
5.40717e-62	0.446914	0.813	0.54	1.71348e-57	T2	ATP5ME
1.07053e-61	0.480187	0.857	0.552	3.3924e-57	T2	EPHX1
1.08803e-61	1.21442	0.817	0.524	3.44787e-57	T2	GDF15
1.12846e-61	0.412033	0.858	0.529	3.57599e-57	T2	PSMB2
1.29697e-61	0.434427	0.748	0.469	4.10996e-57	T2	HCFC1R1
1.55937e-61	0.445645	0.888	0.613	4.94148e-57	T2	MYL12A
1.92727e-61	0.46028	0.872	0.612	6.10734e-57	T2	CALM1
2.04913e-61	0.529889	0.97	0.812	6.49349e-57	T2	GAPDH
2.17363e-61	0.427769	0.861	0.567	6.88803e-57	T2	EIF3I
3.25773e-61	0.411412	0.668	0.406	1.03234e-56	T2	ATP5MPL
4.79512e-61	0.418323	0.852	0.533	1.51953e-56	T2	PRDX1
7.62544e-61	0.425797	0.742	0.465	2.41642e-56	T2	SNRPG
2.09546e-60	0.441973	0.938	0.705	6.64032e-56	T2	OAZ1
3.31018e-60	0.533104	0.916	0.688	1.04896e-55	T2	HSPB1
4.55747e-60	0.42002	0.509	0.274	1.44422e-55	T2	GGCT
2.41795e-59	0.405065	0.862	0.517	7.66224e-55	T2	ZDHHC9
6.95505e-59	0.406998	0.742	0.439	2.20399e-54	T2	DYNLL2
1.71788e-58	0.551434	0.871	0.594	5.4438e-54	T2	PIGR
2.05191e-58	0.411431	0.736	0.459	6.50231e-54	T2	ROMO1
1.35358e-57	0.424613	0.887	0.6	4.28937e-53	T2	RBM3
2.01966e-57	0.464703	0.945	0.669	6.40012e-53	T2	SLC34A2
2.7265e-57	0.414311	0.889	0.636	8.64001e-53	T2	EEF1B2
5.21449e-57	0.409673	0.787	0.503	1.65242e-52	T2	UQCRH
6.03035e-57	0.473583	0.732	0.474	1.91096e-52	T2	CYCS
7.51818e-57	0.432949	0.878	0.567	2.38244e-52	T2	ARF3
7.88703e-57	0.444135	0.986	0.828	2.49932e-52	T2	IFITM3
1.26646e-56	0.431929	0.872	0.613	4.01328e-52	T2	NDUFA1
2.65734e-56	0.417297	0.558	0.32	8.42085e-52	T2	TMEM70
4.83768e-56	0.463213	0.774	0.501	1.53301e-51	T2	ERO1A
5.01704e-56	0.40993	0.969	0.772	1.58985e-51	T2	CALR
8.72686e-56	0.40998	0.785	0.488	2.76545e-51	T2	DHCR24
8.96439e-56	0.440039	0.774	0.523	2.84073e-51	T2	EIF5A
1.6799e-55	0.596353	0.322	0.14	5.32343e-51	T2	C15orf48
3.08642e-55	0.423011	0.927	0.654	9.78056e-51	T2	H3F3A
4.17033e-55	0.448522	0.936	0.677	1.32154e-50	T2	LY6E
9.4217e-55	0.420899	0.652	0.398	2.98564e-50	T2	PLTP
1.27507e-54	0.416069	0.774	0.494	4.04056e-50	T2	ARL6IP1
8.2046e-54	0.442362	0.903	0.641	2.59996e-49	T2	RAN
8.42322e-54	0.49873	0.904	0.686	2.66924e-49	T2	MYL12B
1.25195e-53	0.411092	0.739	0.465	3.96729e-49	T2	CEBPD
1.95621e-53	0.406099	0.751	0.489	6.19902e-49	T2	OST4
5.90158e-53	0.434142	0.933	0.702	1.87015e-48	T2	TPI1
2.82571e-52	0.417127	0.821	0.57	8.95439e-48	T2	CBX3
2.09502e-51	0.408004	0.691	0.438	6.63892e-47	T2	CPD
3.47346e-51	0.507959	0.371	0.183	1.10071e-46	T2	S100A4
5.27592e-51	0.430712	0.914	0.636	1.67189e-46	T2	TXNIP
2.74674e-49	0.493845	0.515	0.285	8.70414e-45	T2	SERPINA1
7.96571e-49	0.445798	0.662	0.417	2.52425e-44	T2	H2AFZ
1.95713e-48	0.418709	0.222	0.081	6.20194e-44	T2	HLA-G
3.29143e-48	0.43089	0.85	0.607	1.04302e-43	T2	IER3
6.05353e-47	0.622444	0.913	0.722	1.9183e-42	T2	MT2A
1.94882e-46	0.424095	0.796	0.543	6.17563e-42	T2	HMGA1
5.02951e-46	0.452456	0.992	0.92	1.5938e-41	T2	ACTG1
8.70266e-46	0.503011	0.443	0.239	2.75779e-41	T2	CD24
1.35713e-45	0.585333	0.89	0.692	4.30062e-41	T2	KRT7
8.297e-45	0.44416	0.678	0.468	2.62924e-40	T2	ZFAS1
1.3166e-44	0.641614	0.719	0.48	4.17217e-40	T2	PLAU
2.43161e-44	0.499528	0.767	0.533	7.70553e-40	T2	CXCL2
3.50982e-44	0.416294	0.856	0.612	1.11223e-39	T2	DUSP6
7.0142e-41	0.486852	0.909	0.725	2.22273e-36	T2	SH3BGRL3
1.16632e-34	0.589937	0.217	0.098	3.69596e-30	T2	NFE4
3.91058e-34	0.553488	0.995	0.952	1.23922e-29	T2	TMSB4X
1.84678e-30	0.427239	0.486	0.312	5.85225e-26	T2	AREG
4.40561e-28	0.614328	0.596	0.427	1.39609e-23	T2	SCGB3A2
2.79596e-24	0.526836	0.514	0.36	8.86013e-20	T2	CXCL8
9.10999e-22	0.865388	0.659	0.498	2.88686e-17	T2	IGFBP3
1.37461e-19	0.446978	0.56	0.409	4.35599e-15	T2	F3
9.54858e-19	0.409997	0.596	0.439	3.02585e-14	T2	SLPI
7.05e-17	0.451175	0.755	0.597	2.23407e-12	T2	TNFAIP2
0	2.98465	0.98	0.485	0	T3	SFTPA1
0	2.5117	0.981	0.519	0	T3	SFTPA2
0	2.32599	1	0.729	0	T3	NPC2
0	2.26187	0.994	0.469	0	T3	AQP3
0	2.05395	0.987	0.59	0	T3	SFTPB
0	1.96446	0.992	0.603	0	T3	DUSP6
0	1.93973	0.998	0.683	0	T3	LCN2
0	1.82568	0.999	0.573	0	T3	NAPSA
0	1.81863	0.818	0.219	0	T3	HPGD
0	1.72522	0.997	0.589	0	T3	PIGR
0	1.71211	0.963	0.374	0	T3	CAT
0	1.68993	1	0.631	0	T3	HLA-DRA
0	1.65412	1	0.592	0	T3	CTSH
0	1.59686	0.998	0.677	0	T3	SLC34A2
0	1.59446	0.994	0.548	0	T3	EPHX1
0	1.56565	0.796	0.194	0	T3	SERPIND1
0	1.52787	0.994	0.48	0	T3	SFTA2
0	1.48253	1	0.716	0	T3	HLA-DRB1
0	1.47999	0.99	0.533	0	T3	SERPINB1
0	1.47743	0.987	0.594	0	T3	HLA-DQA1
0	1.42713	0.965	0.395	0	T3	SFTA3
0	1.42653	0.999	0.615	0	T3	MDK
0	1.42594	0.999	0.525	0	T3	HLA-DPA1
0	1.3872	1	0.893	0	T3	CD74
0	1.37132	1	0.956	0	T3	IFI6
0	1.33512	0.883	0.27	0	T3	FOXQ1
0	1.30969	0.966	0.418	0	T3	TXNDC17
0	1.27497	0.963	0.395	0	T3	S100A14
0	1.25671	1	0.793	0	T3	TMBIM6
0	1.2049	0.902	0.27	0	T3	CXCL17
0	1.2026	0.839	0.199	0	T3	ALDH1A1
0	1.17578	0.833	0.206	0	T3	AL365361.1
0	1.1335	0.855	0.214	0	T3	FOLR1
0	1.09403	0.782	0.172	0	T3	PPP1R1B
0	0.984782	0.778	0.137	0	T3	C16orf89
0	0.978875	0.71	0.118	0	T3	ESAM
0	0.960343	0.802	0.2	0	T3	HAGLR
1.40892e-301	0.907824	0.689	0.139	4.46472e-297	T3	SUSD2
3.57723e-301	1.11024	1	0.855	1.13359e-296	T3	LGALS3BP
2.69906e-298	1.00148	0.741	0.174	8.55304e-294	T3	RASGRF1
4.98979e-295	1.09836	1	0.981	1.58121e-290	T3	HLA-A
9.79361e-295	1.2269	0.999	0.756	3.1035e-290	T3	TAGLN2
1.96622e-292	1.30095	0.997	0.554	6.23077e-288	T3	HLA-DPB1
3.42961e-289	1.26979	0.934	0.405	1.08681e-284	T3	DBI
1.27917e-286	1.13434	0.859	0.27	4.05355e-282	T3	APOD
3.22606e-286	1.98623	0.93	0.381	1.02231e-281	T3	SCGB3A2
7.10342e-285	1.47008	0.983	0.451	2.251e-280	T3	RNASE1
3.51294e-283	1.66759	0.728	0.187	1.11322e-278	T3	CLDN2
1.10353e-281	0.793074	0.703	0.159	3.49698e-277	T3	ERICH2
1.18156e-281	1.07107	1	0.795	3.74424e-277	T3	APLP2
2.92305e-279	1.10408	1	0.835	9.26284e-275	T3	IFITM3
6.94426e-275	0.904029	0.829	0.244	2.20057e-270	T3	FAM3B
4.11181e-272	0.825893	0.706	0.165	1.30299e-267	T3	ETV1
1.26648e-270	1.33203	0.984	0.525	4.01335e-266	T3	ADGRF5
2.44636e-269	1.01275	0.909	0.323	7.75228e-265	T3	SELENBP1
4.60011e-269	1.16015	0.99	0.516	1.45773e-264	T3	ZDHHC9
2.35486e-265	1.01586	0.872	0.305	7.46233e-261	T3	MID1IP1
2.60383e-265	1.16754	0.969	0.475	8.25129e-261	T3	DHCR24
2.04354e-259	1.06526	0.961	0.404	6.47576e-255	T3	HLA-DQB1
2.69488e-259	0.958913	0.744	0.205	8.53981e-255	T3	S100P
3.70231e-256	1.06157	0.997	0.81	1.17323e-251	T3	EIF1
1.4174e-254	1.01889	0.932	0.391	4.4916e-250	T3	SELENOP
2.06638e-254	1.02152	0.966	0.396	6.54814e-250	T3	TSPAN13
3.03316e-254	0.982465	1	0.843	9.61176e-250	T3	ENO1
5.90093e-254	0.956233	0.844	0.278	1.86995e-249	T3	AC005332.6
1.02423e-252	0.872422	0.711	0.178	3.24567e-248	T3	LRRK2
2.96502e-252	1.05311	0.957	0.433	9.39586e-248	T3	CYB5A
3.21645e-252	1.11083	0.986	0.637	1.01926e-247	T3	GSTP1
2.25177e-250	1.05365	0.915	0.392	7.13564e-246	T3	GDE1
1.05947e-247	1.11829	0.998	0.518	3.35734e-243	T3	EPCAM
1.80481e-247	1.10047	0.915	0.378	5.71928e-243	T3	SCD
1.47204e-245	0.903752	0.835	0.28	4.66474e-241	T3	SMIM3
1.94124e-242	1.14127	0.839	0.308	6.15159e-238	T3	COX20
1.0953e-241	1.00508	0.998	0.667	3.4709e-237	T3	CD63
1.32255e-241	0.754756	0.607	0.133	4.19104e-237	T3	HOXD1
3.63059e-241	0.852111	0.865	0.305	1.1505e-236	T3	GGCX
4.94938e-241	1.2169	0.989	0.596	1.56841e-236	T3	H1F0
5.57734e-241	1.05708	1	0.87	1.7674e-236	T3	HLA-C
3.40874e-239	0.822454	0.716	0.202	1.0802e-234	T3	ALDOC
1.19074e-237	1.1031	0.977	0.558	3.77335e-233	T3	QPRT
3.70104e-237	0.913737	0.894	0.338	1.17282e-232	T3	FUCA1
1.32686e-234	1.08415	0.988	0.628	4.20467e-230	T3	SOD1
1.60947e-234	1.09332	0.921	0.383	5.10024e-230	T3	SLC40A1
1.05409e-233	0.812602	0.781	0.234	3.34032e-229	T3	IRX2
9.62962e-232	0.97191	0.951	0.418	3.05153e-227	T3	HLA-DMA
2.44875e-231	0.97024	0.956	0.438	7.75985e-227	T3	CERS2
1.24939e-230	1.00498	0.995	0.756	3.95919e-226	T3	IFI27
1.96869e-228	0.728295	0.693	0.186	6.23858e-224	T3	HOXC10
4.01872e-228	0.999457	0.946	0.428	1.27349e-223	T3	CTSC
4.70403e-228	0.714998	0.666	0.167	1.49066e-223	T3	NDNF
1.06836e-227	0.947451	1	0.88	3.38552e-223	T3	PKM
3.50996e-227	0.830716	0.572	0.122	1.11227e-222	T3	C11orf96
1.17198e-226	0.931558	0.885	0.359	3.71389e-222	T3	NQO1
2.17991e-226	0.972516	0.933	0.425	6.9079e-222	T3	DYNLL2
2.10349e-223	1.05712	0.963	0.502	6.66574e-219	T3	PLP2
3.40343e-223	0.939846	0.92	0.413	1.07851e-218	T3	ALDH2
2.82981e-222	0.870083	0.874	0.322	8.9674e-218	T3	HLA-DMB
1.68235e-221	0.933268	0.997	0.753	5.3312e-217	T3	EIF2S2
8.44525e-220	0.742315	0.682	0.185	2.67622e-215	T3	GPX3
5.71319e-217	0.951319	0.934	0.436	1.81045e-212	T3	DPYSL2
3.60105e-214	0.926851	0.975	0.463	1.14114e-209	T3	SPINT2
5.81955e-213	0.718191	0.707	0.209	1.84416e-208	T3	SMAGP
9.8826e-213	1.03871	0.938	0.478	3.1317e-208	T3	IDH1
1.02364e-212	0.818724	1	0.911	3.24381e-208	T3	PPIA
1.41385e-212	0.936895	0.979	0.568	4.48036e-208	T3	ARF3
4.18802e-211	0.959735	0.975	0.53	1.32714e-206	T3	TRIM8
7.06539e-211	1.07679	0.988	0.634	2.23895e-206	T3	S100A10
2.73604e-208	0.952769	0.999	0.779	8.67022e-204	T3	CALR
3.3049e-208	0.91467	0.995	0.709	1.04729e-203	T3	TPM3
1.73933e-207	0.944677	0.973	0.531	5.51177e-203	T3	PRDX1
2.00342e-207	1.07689	0.974	0.437	6.34863e-203	T3	CEACAM6
2.0273e-207	0.974507	0.936	0.467	6.4243e-203	T3	MTHFD2
4.40925e-207	0.981879	0.971	0.599	1.39725e-202	T3	SUB1
1.21882e-206	0.831627	0.92	0.409	3.86232e-202	T3	SLC50A1
2.67227e-206	0.767374	0.782	0.271	8.46815e-202	T3	ALAS1
2.41652e-205	1.03861	0.995	0.575	7.65771e-201	T3	MUC1
6.96561e-205	0.897183	0.739	0.237	2.20733e-200	T3	AGR3
1.27779e-204	0.938006	0.994	0.738	4.04919e-200	T3	CALM2
5.38126e-202	0.925181	0.995	0.652	1.70527e-197	T3	COMT
6.75583e-202	0.75532	0.854	0.31	2.14086e-197	T3	AL365226.2
1.34008e-201	0.796304	1	0.965	4.24658e-197	T3	HLA-B
3.62339e-201	0.826702	0.863	0.353	1.14822e-196	T3	EMB
2.31437e-200	0.815077	0.852	0.336	7.33401e-196	T3	IMPA2
9.18818e-200	0.731145	0.808	0.286	2.91164e-195	T3	RAB25
2.95868e-199	0.780215	0.752	0.251	9.37577e-195	T3	PHLDA1
1.86383e-198	0.792601	0.801	0.295	5.9063e-194	T3	COA3
1.47875e-196	0.905861	0.915	0.404	4.68602e-192	T3	SDC1
2.10053e-194	0.961872	0.968	0.592	6.65636e-190	T3	FAM107B
3.71827e-194	0.917013	0.98	0.57	1.17828e-189	T3	UQCRQ
1.70513e-192	0.811215	0.859	0.358	5.40338e-188	T3	FBP1
1.98679e-188	0.834591	0.992	0.704	6.29594e-184	T3	CLTC
3.12495e-188	0.822185	0.934	0.441	9.90264e-184	T3	SSR4
3.21254e-187	0.769526	0.832	0.31	1.01802e-182	T3	C1orf116
3.95327e-187	0.903218	0.992	0.624	1.25275e-182	T3	IFITM2
4.54795e-187	0.87665	0.988	0.613	1.4412e-182	T3	HMGN2
2.62564e-186	0.748628	0.89	0.352	8.3204e-182	T3	ARHGDIB
5.46551e-186	0.87676	0.967	0.53	1.73197e-181	T3	PSMB2
2.24468e-185	0.846623	0.938	0.472	7.11318e-181	T3	PRR13
6.87253e-185	0.908096	0.923	0.45	2.17783e-180	T3	CEBPD
8.29034e-184	0.847684	0.994	0.659	2.62713e-179	T3	H3F3A
2.84285e-183	0.992289	0.984	0.64	9.00872e-179	T3	TXNIP
1.23119e-181	0.841675	0.994	0.683	3.90151e-177	T3	LY6E
6.30879e-180	0.755258	0.555	0.142	1.99919e-175	T3	SLC6A14
1.43185e-179	0.861841	0.976	0.609	4.53738e-175	T3	CD46
2.07695e-179	0.812355	0.947	0.474	6.58164e-175	T3	BCAP31
1.07503e-178	0.870034	0.973	0.539	3.40667e-174	T3	PDIA4
2.78135e-178	0.879358	0.987	0.603	8.81383e-174	T3	COX6C
3.39178e-178	0.828167	0.985	0.602	1.07482e-173	T3	PON2
7.2563e-178	0.744841	1	0.988	2.29945e-173	T3	B2M
1.20751e-176	0.886411	0.92	0.459	3.82648e-172	T3	PSAT1
1.84639e-176	0.844355	0.974	0.589	5.85103e-172	T3	HMGN1
1.56419e-175	0.818516	0.909	0.435	4.95677e-171	T3	LAPTM4B
7.40207e-175	0.799287	1	0.741	2.34564e-170	T3	H3F3B
1.86086e-174	0.73044	0.892	0.372	5.89688e-170	T3	CLIC6
1.77196e-172	0.800451	0.951	0.519	5.61516e-168	T3	SCP2
4.16699e-171	0.790947	0.976	0.548	1.32048e-166	T3	TMEM59
2.32535e-170	0.779643	0.961	0.488	7.36881e-166	T3	C1orf43
7.96356e-170	0.832185	0.979	0.578	2.52357e-165	T3	ATP5PD
5.27311e-169	0.780853	0.897	0.415	1.671e-164	T3	PNKD
1.17412e-168	0.952702	0.936	0.519	3.72068e-164	T3	SMC4
9.21408e-168	0.82694	0.98	0.609	2.91985e-163	T3	NDUFA4
1.33056e-167	0.764541	0.873	0.399	4.21641e-163	T3	AIDA
4.98772e-167	0.771892	0.927	0.461	1.58056e-162	T3	CCDC47
5.82218e-167	0.809176	0.934	0.502	1.84499e-162	T3	AK2
2.30785e-166	0.75243	0.823	0.323	7.31336e-162	T3	TCIM
3.15994e-166	0.729491	0.899	0.407	1.00135e-161	T3	ERP29
4.09944e-166	0.708875	0.846	0.369	1.29907e-161	T3	BCAP29
3.16793e-165	0.794751	0.988	0.613	1.00388e-160	T3	COX6A1
7.73205e-163	0.764044	0.995	0.742	2.45021e-158	T3	EIF4G2
1.659e-162	0.797745	0.953	0.542	5.25722e-158	T3	CDC42EP1
1.81083e-160	0.802572	0.99	0.708	5.73833e-156	T3	ATP1B1
2.4598e-160	0.801695	0.912	0.418	7.79485e-156	T3	CRABP2
1.02121e-159	0.716091	0.886	0.398	3.23611e-155	T3	NKX2-1
1.49783e-158	0.747279	0.96	0.515	4.74648e-154	T3	TUFM
1.99155e-158	0.773056	0.957	0.55	6.31102e-154	T3	CD164
1.66774e-156	0.725566	0.89	0.404	5.28489e-152	T3	KITLG
2.63498e-156	0.777271	0.967	0.513	8.34998e-152	T3	SLC1A5
2.82584e-156	0.771785	0.985	0.644	8.9548e-152	T3	RPN2
3.67625e-156	0.838303	0.987	0.587	1.16497e-151	T3	CPM
4.23465e-156	0.789158	0.96	0.574	1.34192e-151	T3	PEBP1
2.07443e-155	0.707505	0.919	0.455	6.57366e-151	T3	CMPK1
6.47028e-155	0.774278	0.976	0.606	2.05037e-150	T3	CAP1
1.52748e-154	0.748969	0.929	0.458	4.84042e-150	T3	RARRES3
2.36058e-154	0.727667	0.909	0.429	7.48044e-150	T3	PSMB3
1.39295e-151	0.795986	0.984	0.53	4.41412e-147	T3	TACSTD2
6.28055e-150	0.772189	0.961	0.605	1.99024e-145	T3	RBM3
4.55826e-149	0.779933	0.977	0.638	1.44447e-144	T3	PRDX5
4.7767e-148	0.797666	0.947	0.54	1.51369e-143	T3	ASNS
3.66074e-147	0.732555	0.978	0.595	1.16005e-142	T3	TMED10
8.32464e-146	0.70865	0.976	0.669	2.638e-141	T3	CSTB
1.91525e-143	0.730661	0.984	0.694	6.06924e-139	T3	PPP2R5C
2.2152e-143	0.708855	0.945	0.513	7.01973e-139	T3	TKT
1.60874e-141	0.727384	0.953	0.516	5.09794e-137	T3	TNFRSF12A
2.54573e-132	0.71611	0.906	0.487	8.06716e-128	T3	NUPR1
1.30775e-131	0.730844	0.967	0.612	4.14412e-127	T3	AHR
2.99487e-127	0.747504	0.87	0.442	9.49043e-123	T3	NT5C3A
1.19479e-122	0.74515	0.461	0.137	3.78618e-118	T3	CEACAM5
3.53507e-115	1.10884	0.637	0.279	1.12023e-110	T3	SERPINA1
3.04359e-82	0.709014	0.825	0.456	9.64482e-78	T3	CYP1B1
1.50572e-58	0.735875	0.729	0.43	4.77147e-54	T3	ID1
0	2.91385	0.931	0.383	0	T4	MMP7
0	1.5556	0.937	0.356	0	T4	SERINC2
3.15124e-296	1.76865	0.744	0.195	9.98598e-292	T4	SLAMF7
6.71382e-281	1.88363	0.977	0.485	2.12754e-276	T4	SFN
3.12234e-274	1.16899	1	0.982	9.89438e-270	T4	EEF1A1
7.91435e-271	1.58516	0.983	0.512	2.50798e-266	T4	CLDN4
4.75903e-265	1.39956	0.996	0.746	1.50809e-260	T4	H3F3B
7.61404e-256	0.997524	0.402	0.045	2.41281e-251	T4	FABP3
2.32157e-255	1.39214	0.743	0.21	7.35683e-251	T4	CD24
3.43607e-252	1.66281	0.956	0.45	1.08885e-247	T4	CEACAM6
3.86679e-247	1.30609	0.896	0.359	1.22535e-242	T4	GLRX
1.00326e-246	1.24846	1	0.527	3.17923e-242	T4	EPCAM
5.15657e-241	1.20965	0.99	0.592	1.63407e-236	T4	LGALS3
2.6625e-239	1.36133	0.949	0.466	8.43718e-235	T4	OCIAD2
9.7492e-233	1.27914	0.994	0.537	3.08942e-228	T4	TACSTD2
3.18192e-227	1.1672	1	0.872	1.00832e-222	T4	HLA-C
3.19025e-222	1.24028	0.943	0.459	1.01096e-217	T4	IDS
3.733e-221	2.19967	0.829	0.352	1.18295e-216	T4	IFIT2
1.66068e-220	1.65835	0.927	0.486	5.26254e-216	T4	TNFSF10
2.48591e-219	1.06777	0.751	0.237	7.87759e-215	T4	PGM2L1
7.12643e-216	0.937177	1	0.853	2.25829e-211	T4	HSP90AB1
1.12173e-215	1.04627	0.636	0.164	3.55466e-211	T4	EDN1
2.06462e-214	1.40263	0.99	0.695	6.54257e-210	T4	HSPB1
1.05463e-211	1.04758	0.935	0.417	3.34202e-207	T4	CXCL16
4.20989e-211	1.17475	0.971	0.522	1.33407e-206	T4	TNFRSF12A
1.96715e-209	0.981787	1	0.908	6.23371e-205	T4	PTMA
1.0617e-205	0.952149	0.795	0.272	3.36443e-201	T4	MUC3A
1.22094e-202	1.14318	0.893	0.399	3.86903e-198	T4	PERP
2.27368e-201	1.25992	0.989	0.666	7.20508e-197	T4	TRAM1
4.52252e-200	1.78554	0.939	0.625	1.43314e-195	T4	IFIT3
1.1336e-199	1.1018	0.999	0.797	3.59227e-195	T4	NAP1L1
2.84618e-194	1.01535	0.986	0.576	9.01927e-190	T4	BRI3
4.33717e-194	0.886471	1	0.966	1.3744e-189	T4	HLA-B
3.06979e-192	0.929467	0.999	0.778	9.72785e-188	T4	RAC1
1.79333e-189	0.675015	0.519	0.112	5.68287e-185	T4	COL17A1
6.73198e-189	0.858094	1	0.988	2.1333e-184	T4	B2M
1.74409e-188	1.05337	0.968	0.474	5.52686e-184	T4	SPINT2
4.46426e-186	1.5458	0.996	0.814	1.41468e-181	T4	S100A6
1.26772e-183	0.741578	0.431	0.082	4.01728e-179	T4	NOS3
3.22566e-182	0.82928	0.763	0.265	1.02218e-177	T4	CLDN3
4.90624e-182	1.15353	0.976	0.614	1.55474e-177	T4	SLC3A2
5.81159e-181	0.779392	0.718	0.24	1.84163e-176	T4	PRRG4
4.59913e-180	1.16769	1	0.835	1.45742e-175	T4	FTL
8.05057e-179	0.973804	0.97	0.51	2.55115e-174	T4	OCLN
1.48869e-178	1.05176	0.955	0.539	4.7175e-174	T4	HMGA1
1.7858e-178	0.811175	0.735	0.263	5.65903e-174	T4	RRAGC
3.38224e-177	0.902686	1	0.935	1.0718e-172	T4	FTH1
1.43529e-174	1.52408	0.962	0.621	4.54828e-170	T4	RHOB
1.22491e-173	0.95004	0.995	0.745	3.88163e-169	T4	CCNI
1.86671e-173	0.921322	0.971	0.575	5.91541e-169	T4	SUMO2
2.62014e-172	0.709817	0.501	0.117	8.30295e-168	T4	BBC3
8.30349e-172	0.801026	0.798	0.322	2.63129e-167	T4	VEZF1
8.79952e-172	1.26151	0.967	0.649	2.78848e-167	T4	TXNIP
1.78628e-169	0.896725	0.843	0.347	5.66053e-165	T4	STEAP1
2.79879e-168	0.909086	0.656	0.219	8.8691e-164	T4	FEM1C
2.05358e-167	1.15696	0.955	0.715	6.50758e-163	T4	IFI16
6.16778e-165	0.855106	0.895	0.421	1.95451e-160	T4	TMBIM1
8.14749e-165	1.16067	0.971	0.658	2.58186e-160	T4	LMO7
2.66007e-164	0.920998	0.789	0.329	8.42949e-160	T4	MARCKSL1
1.72628e-163	0.818319	0.999	0.846	5.47041e-159	T4	ENO1
1.02379e-162	0.965099	0.986	0.659	3.24429e-158	T4	COMT
1.45728e-159	0.920242	0.964	0.573	4.61797e-155	T4	UBC
4.45436e-159	0.904413	0.975	0.61	1.41154e-154	T4	HDGF
5.15808e-159	0.920463	0.799	0.339	1.63454e-154	T4	ZFP36L2
6.37633e-159	0.678391	0.629	0.204	2.0206e-154	T4	STX3
2.16179e-158	1.00214	0.964	0.589	6.85049e-154	T4	TAP1
1.4547e-155	0.83818	0.996	0.883	4.60979e-151	T4	HSP90AA1
2.21758e-154	1.42199	0.925	0.569	7.0273e-150	T4	SOX4
2.81626e-153	1.02304	0.976	0.596	8.92446e-149	T4	CPM
1.10784e-151	0.872707	0.935	0.5	3.51064e-147	T4	SRI
1.19997e-151	0.659016	0.513	0.137	3.80259e-147	T4	CKB
1.24566e-151	1.05231	0.886	0.472	3.94738e-147	T4	IFIH1
3.63371e-151	0.873075	0.99	0.732	1.15149e-146	T4	TAX1BP1
7.91597e-151	0.794069	0.68	0.24	2.50849e-146	T4	RAB27B
1.22082e-150	0.722667	0.829	0.359	3.86864e-146	T4	CLIC1
4.08004e-150	0.992689	0.992	0.792	1.29292e-145	T4	SQSTM1
6.73964e-149	0.830666	0.886	0.428	2.13573e-144	T4	PPP1R14B
1.30089e-148	0.754811	0.736	0.29	4.12238e-144	T4	SPTSSA
1.75039e-147	0.851982	0.976	0.527	5.54681e-143	T4	ZDHHC9
1.33259e-146	0.768361	0.837	0.376	4.22285e-142	T4	EIF6
2.01823e-146	0.80938	1	0.813	6.39557e-142	T4	EIF1
2.11445e-145	0.982878	0.862	0.419	6.70047e-141	T4	C6orf48
2.20914e-145	0.854411	0.999	0.829	7.00054e-141	T4	S100A11
8.00729e-145	1.35492	0.755	0.321	2.53743e-140	T4	RSAD2
3.11211e-144	0.690742	1	0.915	9.86198e-140	T4	PABPC1
1.23393e-143	0.874531	0.937	0.53	3.91021e-139	T4	NUB1
1.89665e-143	0.73636	0.681	0.247	6.01029e-139	T4	FOXA1
8.60176e-143	0.821564	0.961	0.554	2.72581e-138	T4	PCBP1
3.15971e-142	0.864092	0.958	0.606	1.00128e-137	T4	DYNC1LI2
5.76517e-142	0.81686	0.949	0.564	1.82693e-137	T4	PPA1
5.06795e-141	0.796305	0.923	0.484	1.60598e-136	T4	TES
1.08818e-139	0.671138	0.656	0.234	3.44833e-135	T4	SECTM1
1.17146e-139	0.812534	0.999	0.839	3.71224e-135	T4	HLA-E
2.7933e-139	0.749414	0.857	0.407	8.85169e-135	T4	WBP2
2.42972e-138	0.761878	0.994	0.728	7.69953e-134	T4	PTP4A2
7.67133e-138	0.90589	0.983	0.625	2.43097e-133	T4	MDK
8.88177e-138	0.761639	0.788	0.344	2.81454e-133	T4	NMI
1.30852e-137	0.9963	0.885	0.459	4.14657e-133	T4	GADD45A
4.43708e-137	0.862263	0.795	0.358	1.40607e-132	T4	DUSP5
2.57873e-136	0.695501	0.693	0.269	8.17172e-132	T4	ZNF281
1.19261e-135	0.739553	0.674	0.254	3.77927e-131	T4	GULP1
2.3603e-135	0.932341	0.94	0.556	7.47954e-131	T4	ZFP36
1.04789e-131	1.05076	0.951	0.797	3.32065e-127	T4	MX1
1.15151e-131	0.739653	0.92	0.481	3.64903e-127	T4	VPS35
1.17505e-131	0.784062	0.962	0.624	3.72361e-127	T4	PTTG1IP
2.34841e-131	0.731964	0.912	0.454	7.44188e-127	T4	CERS2
8.71933e-131	0.766557	0.943	0.539	2.76307e-126	T4	SBDS
5.71943e-129	0.727106	0.833	0.395	1.81243e-124	T4	MAP7D1
3.06463e-128	0.680952	0.682	0.272	9.71151e-124	T4	IFIT5
5.59774e-128	0.67279	0.889	0.438	1.77387e-123	T4	PPM1G
9.97355e-128	0.755882	0.842	0.407	3.16052e-123	T4	ERBB3
1.31816e-127	0.769283	0.894	0.473	4.17713e-123	T4	IFNAR1
2.27006e-127	0.758135	0.938	0.512	7.19358e-123	T4	VAMP8
7.53194e-127	0.668533	0.782	0.348	2.3868e-122	T4	HINT3
8.10871e-127	0.750744	1	0.897	2.56957e-122	T4	ANXA2
1.07928e-126	0.775226	0.981	0.66	3.42014e-122	T4	CD47
3.66095e-126	0.707038	0.892	0.417	1.16012e-121	T4	SDC1
2.84258e-125	0.725258	0.925	0.502	9.00784e-121	T4	C1orf43
5.9693e-125	0.67524	0.455	0.122	1.89161e-120	T4	LINC02474
1.75738e-123	0.695792	0.82	0.396	5.56898e-119	T4	STOM
4.29131e-123	0.824997	0.962	0.546	1.35987e-118	T4	CTSS
6.75634e-123	1.13089	0.914	0.532	2.14102e-118	T4	GDF15
2.75757e-122	0.750558	0.917	0.486	8.73847e-118	T4	CD9
2.96977e-122	0.757642	0.871	0.421	9.41089e-118	T4	TSPAN13
1.64162e-121	0.821644	0.925	0.535	5.20213e-117	T4	RHOBTB3
1.44732e-120	0.73683	0.976	0.632	4.5864e-116	T4	SET
9.89118e-120	0.661249	0.762	0.324	3.13442e-115	T4	AFAP1-AS1
1.49681e-119	0.750281	0.944	0.542	4.74324e-115	T4	PSMB2
1.83519e-119	0.712111	0.908	0.485	5.81552e-115	T4	PSMB4
2.5086e-119	0.689438	0.856	0.402	7.94951e-115	T4	PRSS8
3.01219e-119	0.75375	0.761	0.355	9.54534e-115	T4	TSC22D1
5.28015e-119	0.700699	0.985	0.672	1.67323e-114	T4	ATP6V0E1
1.6759e-118	1.07955	0.857	0.522	5.31076e-114	T4	IFIT1
1.03247e-117	0.682533	0.901	0.467	3.27179e-113	T4	JPT2
2.81405e-117	0.718035	0.969	0.597	8.91744e-113	T4	HMGN1
4.28797e-117	0.806044	0.924	0.544	1.35881e-112	T4	HSPA8
1.64918e-116	0.698563	0.961	0.576	5.22608e-112	T4	FAU
1.77308e-116	0.65812	0.738	0.33	5.6187e-112	T4	ITPRIPL2
1.03088e-115	0.710853	1	0.981	3.26675e-111	T4	HLA-A
1.08976e-115	0.77534	0.968	0.643	3.45333e-111	T4	KRT19
2.73825e-115	0.712096	0.996	0.797	8.67724e-111	T4	TMSB10
1.01672e-114	0.700693	0.755	0.331	3.2219e-110	T4	C1orf116
2.44428e-114	0.682574	0.817	0.391	7.74567e-110	T4	C1GALT1
2.00199e-113	0.66368	0.837	0.406	6.34412e-109	T4	ARPC1A
5.19797e-113	0.725203	0.94	0.543	1.64719e-108	T4	TRIM8
5.94264e-113	0.766174	0.929	0.537	1.88316e-108	T4	LGALS9
7.90043e-113	0.834142	0.915	0.471	2.50357e-108	T4	RNASE1
2.7335e-112	0.668474	0.873	0.458	8.6622e-108	T4	SCRN1
3.0387e-112	0.888243	0.776	0.395	9.62935e-108	T4	SAMD9
1.58043e-111	0.844795	0.873	0.48	5.00823e-107	T4	SLC16A7
2.23431e-111	0.683821	0.944	0.552	7.08031e-107	T4	TMEM50A
3.34917e-111	0.698962	0.924	0.533	1.06132e-106	T4	IRF2BP2
4.52701e-111	0.804198	0.923	0.5	1.43457e-106	T4	SFTA2
1.32544e-110	0.658906	0.829	0.421	4.2002e-106	T4	WASL
1.5709e-109	0.72888	0.949	0.571	4.97804e-105	T4	CBX3
2.39553e-109	0.667947	0.587	0.226	7.59119e-105	T4	AIM2
4.82685e-109	0.711632	0.936	0.541	1.52958e-104	T4	KDELR1
2.33685e-108	0.673746	0.911	0.519	7.40525e-104	T4	SMIM14
3.41311e-108	0.701815	0.907	0.524	1.08158e-103	T4	CHMP4B
6.22443e-108	0.66257	0.793	0.388	1.97246e-103	T4	LGMN
6.76302e-107	0.683002	0.688	0.31	2.14313e-102	T4	TMEM106B
1.06651e-105	0.672472	0.986	0.693	3.37967e-101	T4	RACK1
2.91748e-105	0.727419	0.769	0.373	9.2452e-101	T4	PDZK1IP1
8.95308e-105	0.750041	0.814	0.419	2.83714e-100	T4	OAS1
1.05842e-104	0.696679	0.862	0.474	3.35402e-100	T4	MRPL33
1.51233e-104	0.659685	0.432	0.13	4.79242e-100	T4	SPINK1
3.70598e-104	0.674307	0.899	0.503	1.17439e-99	T4	DYNLRB1
4.17707e-104	0.659024	0.998	0.761	1.32367e-99	T4	TAGLN2
2.0556e-103	0.891223	0.905	0.543	6.51398e-99	T4	BIRC3
3.97995e-103	1.06152	0.858	0.478	1.26121e-98	T4	PLAU
6.05348e-103	0.749741	0.964	0.696	1.91829e-98	T4	KRT7
1.10834e-101	0.66035	0.832	0.427	3.51223e-97	T4	UBE2L6
2.82593e-101	0.698439	0.988	0.67	8.9551e-97	T4	ELF3
2.85224e-101	0.731633	0.939	0.59	9.03847e-97	T4	CKAP4
3.4428e-101	0.662808	0.869	0.455	1.09099e-96	T4	KDELR2
9.14327e-101	0.953152	0.952	0.628	2.89741e-96	T4	ISG15
1.51023e-100	1.11305	0.908	0.653	4.78576e-96	T4	IL32
3.01359e-100	0.713142	0.889	0.511	9.54977e-96	T4	IRF1
8.63932e-100	0.7398	0.963	0.641	2.73772e-95	T4	TUBB
2.27037e-99	0.744927	0.838	0.438	7.19458e-95	T4	CRABP2
4.55119e-96	0.688684	0.976	0.721	1.44223e-91	T4	JUND
3.18746e-95	0.801938	0.976	0.773	1.01007e-90	T4	NCOA7
7.31622e-95	0.724648	0.794	0.439	2.31844e-90	T4	OAS2
1.64764e-94	0.72005	0.973	0.585	5.22122e-90	T4	NAPSA
1.37589e-93	0.660278	0.932	0.569	4.36005e-89	T4	ZFAND5
3.22031e-93	1.0196	0.593	0.26	1.02048e-88	T4	CXCL14
4.9438e-93	0.696874	0.974	0.62	1.56664e-88	T4	CHCHD2
2.19813e-92	0.713723	0.976	0.746	6.96567e-88	T4	ANXA1
1.52781e-91	0.784425	0.831	0.456	4.84148e-87	T4	NT5C3A
2.75212e-90	0.98734	0.937	0.73	8.7212e-86	T4	KLF6
5.4079e-86	0.844829	0.858	0.537	1.71371e-81	T4	CXCL2
4.67712e-84	0.692973	0.658	0.3	1.48213e-79	T4	AREG
5.67542e-83	0.683086	0.93	0.603	1.79848e-78	T4	TAF1D
8.54325e-83	0.730424	0.792	0.412	2.70727e-78	T4	SLC40A1
1.0533e-71	0.698381	0.982	0.802	3.33779e-67	T4	RAB11FIP1
3.08229e-71	0.658023	0.999	0.957	9.76748e-67	T4	IFI6
8.52276e-71	0.745094	0.81	0.484	2.70078e-66	T4	RARRES3
1.43159e-66	0.660983	0.399	0.152	4.53657e-62	T4	CEACAM5
5.17248e-52	1.28993	0.906	0.759	1.63911e-47	T4	VIM
4.79204e-16	0.66875	0.246	0.14	1.51855e-11	T4	PEG10
4.34224e-160	1.03743	1	1	1.37601e-155	T5	MALAT1
2.9592e-155	1.28981	0.915	0.638	9.37739e-151	T5	LRMDA
3.95842e-134	1.32138	0.808	0.487	1.25438e-129	T5	PDE4D
2.57868e-127	1.33502	0.761	0.422	8.17159e-123	T5	ACOXL
7.73106e-124	1.30545	0.669	0.319	2.44989e-119	T5	AC078923.1
2.60629e-121	1.11078	0.841	0.556	8.25907e-117	T5	BTBD9
4.98167e-111	1.13357	0.789	0.527	1.57864e-106	T5	SNTB1
8.61881e-107	0.822495	0.996	0.927	2.73121e-102	T5	NEAT1
5.28429e-104	1.08649	0.826	0.611	1.67454e-99	T5	CAMK1D
9.32095e-101	1.05943	0.791	0.563	2.95372e-96	T5	EPB41
2.58281e-98	0.904189	0.918	0.785	8.18467e-94	T5	CDC42BPA
2.61202e-97	0.861962	0.872	0.65	8.27725e-93	T5	AC016831.6
8.14328e-97	1.22269	0.675	0.395	2.58052e-92	T5	KAZN
1.10224e-96	0.858873	0.888	0.765	3.49289e-92	T5	ADK
2.53922e-96	0.934395	0.698	0.357	8.04653e-92	T5	DANT2
1.35902e-95	0.899506	0.856	0.693	4.30661e-91	T5	PATJ
5.30079e-95	0.828314	0.872	0.679	1.67977e-90	T5	SMYD3
1.55449e-93	0.840853	0.957	0.863	4.92601e-89	T5	RNF213
1.59722e-90	0.899385	0.809	0.607	5.06144e-86	T5	FAF1
1.15891e-88	1.04708	0.657	0.372	3.67247e-84	T5	TMEM163
7.53781e-87	1.17541	0.608	0.323	2.38866e-82	T5	ABCA3
1.81563e-83	1.01326	0.558	0.253	5.75355e-79	T5	PPCDC
1.6933e-82	0.923962	0.713	0.452	5.36589e-78	T5	DNAH14
2.15242e-81	0.887498	0.824	0.556	6.82082e-77	T5	SFTPA2
7.79866e-80	0.98521	0.634	0.341	2.47132e-75	T5	MAPK10
5.91434e-79	0.901797	0.578	0.289	1.8742e-74	T5	RANBP17
2.93291e-76	0.786401	0.605	0.305	9.29409e-72	T5	LINC01876
4.33538e-76	0.760733	0.866	0.71	1.37384e-71	T5	FTX
9.81013e-76	0.935572	0.571	0.291	3.10873e-71	T5	CR1L
1.55436e-75	0.999832	0.682	0.447	4.92562e-71	T5	SHROOM3
3.67117e-75	0.987617	0.647	0.395	1.16336e-70	T5	SORCS2
2.43751e-73	0.864238	0.373	0.133	7.72424e-69	T5	AC046195.1
2.01801e-70	0.791119	0.418	0.162	6.39487e-66	T5	AC024230.1
3.63622e-70	0.863542	0.561	0.296	1.15228e-65	T5	CECR2
4.60619e-70	0.861864	0.852	0.772	1.45966e-65	T5	SMURF2
1.29822e-69	0.73419	0.765	0.557	4.11392e-65	T5	SSH2
1.74045e-68	0.803787	0.646	0.399	5.51531e-64	T5	PPP1R13B
5.29192e-68	0.952938	0.617	0.378	1.67696e-63	T5	SORBS1
1.86752e-65	0.686403	0.822	0.689	5.91799e-61	T5	RERE
2.16665e-65	0.853553	0.782	0.638	6.86591e-61	T5	ATP11A
2.0385e-64	0.791451	0.748	0.532	6.45981e-60	T5	NAALADL2
7.73687e-64	0.708628	0.787	0.626	2.45174e-59	T5	SRPK2
3.57976e-59	0.718015	0.756	0.604	1.13439e-54	T5	STK3
1.0563e-58	0.810024	0.697	0.516	3.34732e-54	T5	ADCY9
1.16206e-58	0.690468	0.62	0.366	3.68244e-54	T5	PCAT1
6.77469e-58	0.905505	0.743	0.595	2.14683e-53	T5	HDAC9
1.44328e-57	0.746296	0.283	0.091	4.57362e-53	T5	PTCHD1-AS
2.52608e-57	0.819436	0.698	0.523	8.00491e-53	T5	PPP1R9A
1.15522e-56	0.735041	0.819	0.655	3.66076e-52	T5	ABCC3
1.48726e-56	0.71402	0.794	0.66	4.71297e-52	T5	TANC2
2.14343e-55	0.806714	0.576	0.345	6.79232e-51	T5	NLRP1
2.31674e-55	0.684967	0.617	0.379	7.34151e-51	T5	GPHN
3.55564e-55	0.635703	0.864	0.621	1.12675e-50	T5	SFTPB
1.18422e-54	0.629587	0.805	0.697	3.75268e-50	T5	ASH1L
4.38539e-54	0.513544	0.941	0.908	1.38968e-49	T5	MACF1
2.56703e-53	0.629357	0.632	0.4	8.13467e-49	T5	RAD51B
3.45787e-53	0.699731	0.841	0.711	1.09576e-48	T5	TMC5
4.64341e-53	0.940727	0.561	0.357	1.47145e-48	T5	CACHD1
5.02116e-52	0.642513	0.394	0.174	1.59116e-47	T5	AC104041.1
2.64126e-51	0.583263	0.898	0.845	8.36989e-47	T5	MTRNR2L12
6.03446e-51	0.794092	0.369	0.164	1.91226e-46	T5	KHDRBS2
1.31301e-50	0.669054	0.77	0.632	4.16079e-46	T5	SPIDR
2.09868e-50	0.714429	0.738	0.622	6.65049e-46	T5	BCAS3
2.45587e-50	0.845444	0.65	0.492	7.7824e-46	T5	DLC1
4.9687e-50	0.647157	0.558	0.317	1.57453e-45	T5	FAM160A1
1.74626e-49	0.655847	0.801	0.724	5.53371e-45	T5	YARS
2.68725e-49	0.889101	0.691	0.553	8.51563e-45	T5	SGPP2
8.12874e-49	0.646373	0.778	0.67	2.57591e-44	T5	ITFG1
5.23402e-48	0.703823	0.412	0.206	1.65861e-43	T5	PLCH1
3.90761e-47	0.708114	0.709	0.568	1.23828e-42	T5	ROR1
4.26321e-47	0.64358	0.742	0.605	1.35097e-42	T5	KIAA1217
7.35246e-47	0.564818	0.745	0.6	2.32992e-42	T5	LRBA
5.48569e-46	0.597517	0.83	0.746	1.73836e-41	T5	ETV6
5.49521e-46	0.785137	0.492	0.29	1.74138e-41	T5	AC009133.1
4.97902e-45	0.741728	0.572	0.385	1.5778e-40	T5	FMN1
1.03555e-44	0.672522	0.58	0.377	3.28154e-40	T5	CCSER1
5.83548e-44	0.550724	0.309	0.125	1.8492e-39	T5	RGS6
8.21429e-44	0.578305	0.697	0.508	2.60303e-39	T5	EXOC6B
2.28968e-43	0.694044	0.39	0.198	7.25577e-39	T5	MIR646HG
6.7433e-43	0.684431	0.399	0.199	2.13688e-38	T5	DLG2
9.87119e-43	0.615779	0.479	0.276	3.12808e-38	T5	SNX29
1.64104e-42	0.553326	0.292	0.12	5.20029e-38	T5	MIR4527HG
2.97869e-42	0.653876	0.746	0.661	9.43916e-38	T5	ARIH1
3.53844e-42	0.762685	0.598	0.436	1.1213e-37	T5	ANK3
1.13994e-41	0.585395	0.897	0.855	3.61236e-37	T5	MBNL1
1.23432e-41	0.705482	0.492	0.294	3.91145e-37	T5	EDA
1.66123e-41	0.732798	0.539	0.335	5.26428e-37	T5	KCNQ5
1.13267e-40	0.656137	0.717	0.588	3.58933e-36	T5	SAMD12
1.311e-40	0.709244	0.638	0.488	4.15443e-36	T5	ACSS2
1.72763e-39	0.575541	0.406	0.208	5.4747e-35	T5	NOS1AP
3.37422e-39	0.585538	0.343	0.165	1.06926e-34	T5	VWA2
7.14569e-39	0.694861	0.606	0.458	2.2644e-34	T5	CADPS2
1.26168e-38	0.603567	0.583	0.391	3.99813e-34	T5	GMDS-DT
1.71382e-38	0.521307	0.294	0.123	5.43093e-34	T5	LINC02398
3.13774e-38	0.523993	0.798	0.729	9.94319e-34	T5	RUNX1
8.89974e-38	0.613855	0.672	0.539	2.82024e-33	T5	BRAF
1.06253e-37	0.704891	0.449	0.274	3.36706e-33	T5	RAPGEF5
1.15098e-37	0.556338	0.698	0.548	3.64734e-33	T5	IMMP2L
1.87208e-37	0.66123	0.656	0.549	5.93242e-33	T5	SVIL
2.42534e-37	0.738883	0.503	0.343	7.68567e-33	T5	SHROOM1
3.50629e-37	0.620731	0.667	0.557	1.11111e-32	T5	UBAP1
6.07689e-37	0.664382	0.632	0.474	1.92571e-32	T5	FAM20A
1.11919e-36	0.61052	0.717	0.603	3.54662e-32	T5	PTPN13
1.63625e-35	0.815152	0.547	0.387	5.18512e-31	T5	IPCEF1
1.73847e-35	0.627009	0.488	0.316	5.50904e-31	T5	DOCK9
1.76193e-35	0.611397	0.73	0.645	5.58339e-31	T5	CASK
1.83941e-35	0.741471	0.417	0.248	5.8289e-31	T5	LEMD1
6.29054e-35	0.60409	0.667	0.566	1.99341e-30	T5	BAIAP2L1
6.44897e-35	0.645339	0.657	0.541	2.04361e-30	T5	HDAC7
1.07542e-34	0.665999	0.578	0.44	3.40791e-30	T5	ST5
1.15245e-34	0.503249	0.706	0.588	3.65199e-30	T5	C9orf3
3.22177e-34	0.679955	0.542	0.397	1.02095e-29	T5	CAPN8
8.84907e-34	0.620436	0.605	0.459	2.80418e-29	T5	NR3C2
1.4585e-33	0.655941	0.687	0.581	4.62183e-29	T5	MACC1
2.13352e-33	0.582395	0.776	0.657	6.7609e-29	T5	ADGRF1
1.56812e-32	0.665081	0.587	0.466	4.96922e-28	T5	RUFY3
1.95476e-32	0.625664	0.719	0.636	6.19443e-28	T5	TRIM2
2.03412e-32	0.50776	0.521	0.342	6.44593e-28	T5	SCMH1
3.90289e-31	0.492456	0.623	0.483	1.23679e-26	T5	SMURF1
4.5707e-31	0.586002	0.407	0.243	1.44841e-26	T5	INPP5B
5.13263e-31	0.563012	0.316	0.162	1.62648e-26	T5	PRICKLE1
1.0514e-30	0.647462	0.401	0.243	3.33178e-26	T5	C8orf34
1.2097e-30	0.645894	0.413	0.258	3.8334e-26	T5	C2CD6
2.16305e-30	0.517379	0.619	0.473	6.85449e-26	T5	PHACTR1
2.45745e-30	0.562228	0.362	0.204	7.78741e-26	T5	BBOX1-AS1
4.46584e-30	0.530106	0.647	0.545	1.41518e-25	T5	RABGAP1L
4.93058e-30	0.53559	0.254	0.112	1.56245e-25	T5	LINC01950
5.15626e-30	0.595656	0.517	0.38	1.63397e-25	T5	WDR59
1.68666e-29	0.598051	0.65	0.575	5.34485e-25	T5	NEDD4L
1.81462e-29	0.493199	0.809	0.78	5.75034e-25	T5	RBM47
1.81556e-29	0.535177	0.599	0.472	5.75332e-25	T5	PPP1R12B
2.51783e-29	0.520419	0.728	0.66	7.97874e-25	T5	EFNA5
5.66937e-29	0.492665	0.373	0.208	1.79657e-24	T5	LINC01376
1.25656e-28	0.564249	0.336	0.19	3.98192e-24	T5	ATP13A4
2.20505e-28	0.559202	0.609	0.503	6.98757e-24	T5	PTPRK
2.25117e-28	0.602905	0.734	0.682	7.13374e-24	T5	VCL
3.5782e-28	0.493519	0.597	0.449	1.1339e-23	T5	PARD3B
5.2426e-28	0.525659	0.617	0.499	1.66133e-23	T5	ARHGAP26
7.0653e-28	0.508521	0.289	0.147	2.23892e-23	T5	MEGF11
2.36431e-27	0.532323	0.28	0.138	7.49226e-23	T5	AC006206.2
3.86033e-27	0.593308	0.438	0.299	1.2233e-22	T5	MYO1G
4.13803e-27	0.573982	0.342	0.197	1.3113e-22	T5	CACNB1
4.61924e-27	0.652897	0.525	0.422	1.46379e-22	T5	MECOM
5.34522e-27	0.541044	0.529	0.396	1.69385e-22	T5	MAGI3
7.59086e-27	0.497999	0.62	0.52	2.40547e-22	T5	ITPR2
2.10474e-26	0.584179	0.443	0.297	6.6697e-22	T5	PGGHG
2.25453e-26	0.552961	0.44	0.287	7.14438e-22	T5	MAPK8IP3
1.57068e-25	0.64714	0.484	0.352	4.97733e-21	T5	INPP5D
1.74309e-25	0.571193	0.528	0.409	5.52367e-21	T5	GON4L
5.69011e-25	0.503907	0.287	0.153	1.80314e-20	T5	LINC01285
9.14768e-25	0.511706	0.569	0.458	2.89881e-20	T5	FAAH2
1.74864e-24	0.594327	0.549	0.443	5.54127e-20	T5	HKDC1
2.55909e-24	0.516792	0.433	0.287	8.10949e-20	T5	OPHN1
4.80263e-24	0.550417	0.623	0.549	1.52191e-19	T5	ACACA
6.53155e-24	0.556169	0.203	0.09	2.06978e-19	T5	NKAIN3
6.60345e-24	0.678331	0.344	0.216	2.09257e-19	T5	HS6ST2
8.46753e-24	0.513333	0.486	0.365	2.68328e-19	T5	GRK3
1.79628e-23	0.529498	0.303	0.166	5.69222e-19	T5	AC011287.1
3.21913e-23	0.503861	0.582	0.486	1.02011e-18	T5	MYO9A
3.42905e-23	0.492488	0.567	0.452	1.08663e-18	T5	SCAPER
4.4275e-23	0.543736	0.676	0.614	1.40303e-18	T5	SESN2
5.38054e-23	0.521562	0.288	0.16	1.70504e-18	T5	B4GALNT3
5.42014e-23	0.624434	0.549	0.424	1.71759e-18	T5	NR4A1
1.50785e-22	0.577383	0.602	0.526	4.77822e-18	T5	MPRIP
3.22078e-22	0.671855	0.272	0.151	1.02063e-17	T5	HCN1
4.91662e-22	0.538165	0.551	0.464	1.55803e-17	T5	RCOR1
1.16302e-21	0.536813	0.501	0.386	3.6855e-17	T5	NXN
1.36008e-21	0.568629	0.406	0.29	4.30996e-17	T5	BICDL2
1.41753e-21	0.749711	0.416	0.305	4.492e-17	T5	LINC00662
3.4963e-21	0.588521	0.516	0.413	1.10794e-16	T5	FAM184A
4.95598e-21	0.507225	0.462	0.346	1.5705e-16	T5	TPST1
9.4899e-21	0.492099	0.429	0.303	3.00725e-16	T5	PI4KA
3.01883e-20	0.515901	0.634	0.56	9.56636e-16	T5	CCNL2
6.33006e-20	0.569388	0.446	0.347	2.00593e-15	T5	RNF220
7.64813e-20	0.505843	0.469	0.367	2.42362e-15	T5	CHKA
1.77874e-19	0.501772	0.369	0.249	5.63664e-15	T5	KHDC4
3.18795e-19	0.488145	0.455	0.344	1.01023e-14	T5	SNX25
4.57904e-19	0.506351	0.492	0.387	1.45105e-14	T5	SIPA1L2
6.21138e-19	0.523462	0.529	0.458	1.96832e-14	T5	SERINC5
8.92341e-19	0.505823	0.354	0.235	2.82774e-14	T5	LMF1
9.80283e-19	0.516369	0.638	0.609	3.10642e-14	T5	EML4
2.11125e-18	0.645456	0.45	0.35	6.69034e-14	T5	EDIL3
3.16168e-18	0.501904	0.261	0.155	1.00191e-13	T5	SLC22A31
3.90818e-18	0.554128	0.523	0.452	1.23846e-13	T5	LRP6
8.46002e-18	0.498414	0.35	0.24	2.6809e-13	T5	SNED1
1.12762e-17	0.491234	0.514	0.436	3.57333e-13	T5	MTRNR2L8
2.1805e-17	0.524838	0.521	0.444	6.90978e-13	T5	TNFRSF10B
6.91758e-17	0.51551	0.396	0.266	2.19211e-12	T5	SERPIND1
1.15743e-16	0.623896	0.214	0.117	3.66776e-12	T5	CASR
2.00681e-16	0.527381	0.519	0.451	6.35936e-12	T5	GNGT1
1.57244e-15	0.492635	0.45	0.357	4.98292e-11	T5	CNKSR3
2.05128e-15	0.593403	0.453	0.382	6.50031e-11	T5	MEGF9
3.54987e-14	0.503051	0.398	0.317	1.12492e-09	T5	GRHL2
6.18005e-14	0.56776	0.45	0.377	1.95839e-09	T5	CCND3
5.63647e-13	0.500639	0.295	0.204	1.78614e-08	T5	LONRF3
1.57357e-12	0.596407	0.398	0.312	4.98648e-08	T5	TEX14
2.38468e-12	0.54441	0.454	0.378	7.55682e-08	T5	CYP3A5
2.78302e-12	0.526868	0.284	0.205	8.81911e-08	T5	NCMAP
2.4721e-09	0.525304	0.236	0.162	7.83383e-05	T5	POU6F2
5.9286e-08	0.499092	0.296	0.243	0.00187871	T5	TNFSF15
0	1.3863	0.968	0.641	0	meCAF	UPK1B
0	1.10522	0.996	0.838	0	meCAF	CALB2
0	1.06176	0.845	0.622	0	meCAF	KRT7
0	0.912699	0.906	0.675	0	meCAF	RCAN1
0	0.911997	0.984	0.924	0	meCAF	TM4SF1
0	0.884936	0.848	0.458	0	meCAF	UPK3B
0	0.859689	0.921	0.611	0	meCAF	IL18
0	0.843706	0.994	0.924	0	meCAF	FILIP1L
0	0.838629	0.998	0.94	0	meCAF	EZR
0	0.795184	0.996	0.972	0	meCAF	RARRES1
0	0.782127	0.991	0.891	0	meCAF	CCNYL1
0	0.763873	0.941	0.76	0	meCAF	PROCR
0	0.745315	0.712	0.53	0	meCAF	CPA4
0	0.724929	0.934	0.782	0	meCAF	WWC2
0	0.718572	0.961	0.785	0	meCAF	RAB11FIP1
0	0.698968	0.967	0.861	0	meCAF	CSRP1
0	0.693032	0.801	0.548	0	meCAF	RGS5
0	0.649298	0.375	0.179	0	meCAF	ITLN1
0	0.646884	0.767	0.478	0	meCAF	KDR
0	0.646218	0.999	0.99	0	meCAF	TPM1
0	0.642678	0.978	0.859	0	meCAF	CYSTM1
0	0.64183	0.987	0.897	0	meCAF	KRT18
0	0.63101	0.978	0.817	0	meCAF	ANXA3
0	0.623923	0.997	0.961	0	meCAF	TSPAN3
0	0.606067	0.964	0.836	0	meCAF	PAPPA
0	0.594438	0.921	0.788	0	meCAF	ID4
0	0.594289	0.998	0.997	0	meCAF	FSTL1
0	0.589457	0.96	0.831	0	meCAF	RDH10
0	0.566449	0.629	0.297	0	meCAF	CLIC5
0	0.56601	0.992	0.943	0	meCAF	CRIM1
0	0.557589	0.976	0.904	0	meCAF	NRP2
0	0.55309	0.917	0.752	0	meCAF	SLPI
0	0.550523	0.88	0.725	0	meCAF	CAVIN2
0	0.546698	0.948	0.769	0	meCAF	ADGRD1
0	0.538578	0.828	0.643	0	meCAF	IRS2
0	0.537071	0.888	0.697	0	meCAF	BST1
0	0.536718	0.875	0.709	0	meCAF	MEST
0	0.535517	0.704	0.398	0	meCAF	STK26
0	0.534627	0.958	0.82	0	meCAF	NAXE
0	0.53361	0.98	0.909	0	meCAF	TMEM98
0	0.529414	0.917	0.752	0	meCAF	DNAJC19
0	0.519578	0.524	0.224	0	meCAF	TGM1
0	0.516538	0.52	0.227	0	meCAF	CLDN15
0	0.513197	0.481	0.21	0	meCAF	ISM2
0	0.507631	0.994	0.952	0	meCAF	KRT8
0	0.504222	0.975	0.915	0	meCAF	RHOB
0	0.495405	0.764	0.491	0	meCAF	TPD52L1
0	0.491612	0.979	0.834	0	meCAF	CLDN1
0	0.490367	0.998	0.988	0	meCAF	DSTN
0	0.487411	0.329	0.117	0	meCAF	OLR1
0	0.481139	0.39	0.149	0	meCAF	CST6
0	0.479491	0.844	0.671	0	meCAF	NFYB
0	0.479271	0.864	0.674	0	meCAF	ALDH3A2
0	0.471361	0.857	0.669	0	meCAF	KRT19
0	0.468054	0.788	0.543	0	meCAF	BDNF
0	0.461267	0.693	0.489	0	meCAF	TGFBR1
0	0.461249	0.564	0.232	0	meCAF	NOX1
0	0.459693	0.789	0.595	0	meCAF	LEPROTL1
0	0.456849	0.992	0.968	0	meCAF	TXNRD1
0	0.456144	0.907	0.697	0	meCAF	MATN2
0	0.455129	0.821	0.55	0	meCAF	PDZK1IP1
0	0.450688	0.866	0.651	0	meCAF	GSDME
0	0.438053	0.84	0.625	0	meCAF	ZNF330
0	0.431489	0.996	0.981	0	meCAF	ACTN4
0	0.424281	0.675	0.444	0	meCAF	NEDD9
0	0.422768	0.594	0.339	0	meCAF	PKP2
0	0.418162	0.303	0.113	0	meCAF	SPOCK2
0	0.411539	0.518	0.221	0	meCAF	CGN
0	0.409486	0.937	0.861	0	meCAF	SARAF
0	0.409306	0.704	0.459	0	meCAF	TINAGL1
0	0.403581	0.906	0.696	0	meCAF	CXADR
0	0.402757	0.947	0.848	0	meCAF	CORO1C
0	0.400411	0.952	0.885	0	meCAF	PAWR
0	0.39753	0.63	0.422	0	meCAF	GPRC5A
0	0.390317	0.614	0.345	0	meCAF	LRRC1
0	0.389743	0.722	0.498	0	meCAF	ALDH1B1
0	0.387505	0.584	0.355	0	meCAF	PTPRQ
0	0.387147	0.976	0.932	0	meCAF	GLS
0	0.385357	0.98	0.932	0	meCAF	ADH5
0	0.382053	0.971	0.912	0	meCAF	ANTXR1
0	0.381542	0.445	0.187	0	meCAF	FGF9
0	0.381462	0.871	0.702	0	meCAF	WT1
0	0.37624	0.982	0.944	0	meCAF	RTN3
0	0.374489	0.937	0.804	0	meCAF	ALDH1A2
0	0.374455	0.956	0.852	0	meCAF	ATP1B1
0	0.373167	0.677	0.474	0	meCAF	OSGIN2
0	0.373021	0.991	0.975	0	meCAF	SAT1
0	0.372389	0.674	0.435	0	meCAF	STON2
0	0.369547	0.95	0.843	0	meCAF	TMEM14B
0	0.369117	0.819	0.626	0	meCAF	SASH1
0	0.367629	0.994	0.981	0	meCAF	CLIC4
0	0.36638	0.531	0.276	0	meCAF	MMP24
0	0.363881	0.777	0.586	0	meCAF	WWC1
0	0.363446	0.938	0.854	0	meCAF	PPA1
0	0.36068	0.681	0.449	0	meCAF	LAMA5
0	0.358689	0.52	0.299	0	meCAF	ACKR3
0	0.358622	0.932	0.852	0	meCAF	RAB5B
0	0.357127	0.975	0.879	0	meCAF	SEL1L3
0	0.356782	0.994	0.974	0	meCAF	COX7C
0	0.355292	0.65	0.441	0	meCAF	PRAG1
0	0.354961	0.425	0.176	0	meCAF	KLK5
0	0.353956	0.535	0.311	0	meCAF	TUFT1
0	0.351935	0.921	0.767	0	meCAF	DIAPH3
0	0.351268	0.404	0.162	0	meCAF	TUBB4A
0	0.349856	0.905	0.771	0	meCAF	SLC25A23
0	0.348417	0.807	0.623	0	meCAF	SHTN1
0	0.339349	0.619	0.376	0	meCAF	ATP7B
0	0.337509	0.576	0.335	0	meCAF	MMP15
0	0.337443	0.995	0.981	0	meCAF	LIMA1
0	0.337438	0.978	0.932	0	meCAF	UBE2H
0	0.337402	0.738	0.535	0	meCAF	MBP
0	0.336914	0.593	0.334	0	meCAF	CRB2
0	0.33652	0.418	0.206	0	meCAF	FGF1
0	0.336277	0.674	0.401	0	meCAF	KLK11
0	0.324228	0.578	0.345	0	meCAF	SCG5
0	0.322856	0.991	0.957	0	meCAF	MDH1
0	0.322785	0.596	0.356	0	meCAF	AC245041.2
0	0.322686	0.995	0.982	0	meCAF	ARPC5
0	0.320318	0.548	0.319	0	meCAF	BICDL1
0	0.318003	0.991	0.968	0	meCAF	NDUFA4
0	0.31688	1	1	0	meCAF	TMSB4X
0	0.314675	0.428	0.196	0	meCAF	FBXO2
0	0.310819	0.683	0.439	0	meCAF	FAM110C
0	0.306866	0.273	0.073	0	meCAF	ADRA2A
0	0.305256	0.988	0.952	0	meCAF	PRDX3
0	0.302813	0.332	0.113	0	meCAF	SERTM1
0	0.295788	0.336	0.144	0	meCAF	CDH1
0	0.289971	0.317	0.116	0	meCAF	CNGB1
0	0.287875	0.331	0.137	0	meCAF	PODXL
0	0.279522	0.983	0.957	0	meCAF	ERGIC1
2.7427e-307	0.348531	0.91	0.806	8.69134e-303	meCAF	FYN
7.95241e-306	0.29063	0.399	0.201	2.52004e-301	meCAF	JPH1
1.0904e-305	0.315496	0.646	0.439	3.45535e-301	meCAF	LITAF
1.25662e-305	0.279554	0.529	0.312	3.98211e-301	meCAF	SEC14L6
8.10884e-305	0.294815	0.609	0.387	2.56961e-300	meCAF	SLC7A7
4.51732e-304	0.397371	0.932	0.827	1.43149e-299	meCAF	ISG15
4.57376e-298	0.41178	0.78	0.619	1.44938e-293	meCAF	PXDC1
1.30043e-297	0.33465	0.597	0.383	4.12092e-293	meCAF	OLFML1
5.93283e-297	0.448013	0.947	0.914	1.88006e-292	meCAF	IFI27
8.2275e-297	0.335479	0.922	0.821	2.60721e-292	meCAF	PLXDC2
8.21117e-296	0.318307	0.931	0.81	2.60204e-291	meCAF	AMOTL2
1.42864e-295	0.417566	0.762	0.576	4.52722e-291	meCAF	WNT2B
5.81451e-295	0.315919	0.939	0.855	1.84256e-290	meCAF	PTPRF
2.83778e-292	0.324962	0.771	0.594	8.99264e-288	meCAF	COL4A5
1.11389e-291	0.324427	0.901	0.786	3.52981e-287	meCAF	PERP
1.19867e-289	0.359371	0.82	0.696	3.79846e-285	meCAF	SLK
1.26113e-288	0.351033	0.808	0.647	3.99639e-284	meCAF	MOSPD2
6.7889e-287	0.371362	0.615	0.427	2.15133e-282	meCAF	SARM1
8.72585e-287	0.353525	0.989	0.972	2.76514e-282	meCAF	MYH9
5.93294e-286	0.369811	0.622	0.417	1.88009e-281	meCAF	FHL1
2.47117e-284	0.388777	0.866	0.753	7.83088e-280	meCAF	CCND2
1.23722e-281	0.293058	0.701	0.511	3.92062e-277	meCAF	VSIR
3.35337e-276	0.343682	0.697	0.516	1.06265e-271	meCAF	PTPN13
3.67509e-276	0.278757	0.406	0.21	1.1646e-271	meCAF	MCAM
5.33757e-276	0.29224	0.475	0.274	1.69142e-271	meCAF	ADAMTS3
4.03777e-274	0.321936	0.589	0.39	1.27953e-269	meCAF	GSTM4
2.38954e-271	0.326347	0.922	0.832	7.57221e-267	meCAF	MRPL33
4.15839e-267	0.310137	0.852	0.723	1.31775e-262	meCAF	CHMP2B
4.4707e-265	0.4649	0.973	0.911	1.41672e-260	meCAF	ALDH1A3
8.43328e-263	0.330484	0.797	0.645	2.67242e-258	meCAF	NABP1
2.26732e-261	0.321546	0.951	0.922	7.1849e-257	meCAF	MGST1
1.27632e-260	0.457555	0.615	0.42	4.04452e-256	meCAF	WNT4
1.96617e-255	0.367372	0.938	0.865	6.23058e-251	meCAF	GLIPR1
3.29864e-255	0.278705	0.929	0.845	1.04531e-250	meCAF	AGRN
6.68078e-254	0.303211	0.682	0.5	2.11707e-249	meCAF	CPEB4
1.72666e-251	0.33672	0.846	0.708	5.47162e-247	meCAF	C1orf198
3.42035e-250	0.29207	0.946	0.868	1.08388e-245	meCAF	CD200
2.71011e-246	0.316411	0.922	0.824	8.58806e-242	meCAF	SGK1
1.20888e-242	0.322014	0.985	0.977	3.83083e-238	meCAF	LAMB1
1.91114e-237	0.338374	0.926	0.865	6.05622e-233	meCAF	TEAD1
6.42901e-234	0.287016	0.888	0.772	2.03729e-229	meCAF	QPRT
1.50686e-233	0.302691	0.237	0.096	4.77509e-229	meCAF	ALDH8A1
3.18338e-232	0.286044	0.978	0.943	1.00878e-227	meCAF	HSPD1
1.31785e-231	0.30984	0.664	0.495	4.17613e-227	meCAF	PRPS1
2.48868e-230	0.341642	0.527	0.348	7.88637e-226	meCAF	BEX1
6.12575e-227	0.300636	0.419	0.245	1.94119e-222	meCAF	CHAC1
1.38711e-225	0.317121	0.913	0.828	4.39561e-221	meCAF	VGLL3
1.141e-223	0.303361	0.483	0.303	3.61573e-219	meCAF	CD38
2.8049e-209	0.370733	0.172	0.058	8.88844e-205	meCAF	KLK7
2.92583e-202	0.277293	0.742	0.574	9.27165e-198	meCAF	OSBPL3
4.38691e-199	0.312626	0.866	0.754	1.39017e-194	meCAF	NCEH1
1.13944e-198	0.296583	0.424	0.263	3.61078e-194	meCAF	METTL21A
9.43214e-191	0.280646	0.866	0.75	2.98895e-186	meCAF	OGFRL1
1.99e-190	0.35382	0.762	0.643	6.30612e-186	meCAF	USP40
5.21647e-188	0.280274	0.999	0.997	1.65305e-183	meCAF	IFI6
5.84674e-188	0.310081	0.977	0.956	1.85277e-183	meCAF	SLC38A2
4.3247e-186	0.288878	0.907	0.827	1.37046e-181	meCAF	GBP3
1.79062e-184	0.300879	0.922	0.837	5.6743e-180	meCAF	MX1
1.16576e-182	0.279606	0.9	0.796	3.69417e-178	meCAF	REC8
1.62551e-182	0.297478	0.683	0.542	5.15108e-178	meCAF	PPME1
1.89016e-181	0.296963	0.325	0.178	5.98973e-177	meCAF	HHIP
5.8901e-175	0.301793	0.465	0.306	1.86651e-170	meCAF	NRK
1.88859e-174	0.283631	0.729	0.607	5.98474e-170	meCAF	RNF41
3.83564e-151	0.29952	0.67	0.542	1.21548e-146	meCAF	PTER
9.13891e-146	0.288527	0.389	0.256	2.89603e-141	meCAF	VTN
1.07909e-140	0.297013	0.925	0.875	3.41953e-136	meCAF	MYH10
3.83056e-131	0.630741	0.166	0.074	1.21387e-126	meCAF	CYP17A1
2.3509e-127	0.736421	0.213	0.111	7.44977e-123	meCAF	NPY
8.60641e-119	0.276679	0.881	0.834	2.72728e-114	meCAF	BST2
3.22436e-53	0.283557	0.483	0.42	1.02177e-48	meCAF	SLC7A11
0	2.30886	0.992	0.861	0	mCAF	COL1A2
0	2.17302	1	0.978	0	mCAF	COL1A1
0	1.82785	0.989	0.882	0	mCAF	FN1
0	1.66635	0.929	0.883	0	mCAF	TIMP1
0	1.63208	0.817	0.425	0	mCAF	MMP2
0	1.37464	0.527	0.11	0	mCAF	VCAN
0	1.3702	0.912	0.608	0	mCAF	MXRA5
0	1.34163	0.403	0.169	0	mCAF	PTX3
0	1.29869	1	0.999	0	mCAF	COL3A1
0	1.18666	0.977	0.897	0	mCAF	COL6A1
0	1.15973	0.855	0.654	0	mCAF	TGFBI
0	1.11594	0.948	0.761	0	mCAF	COL6A2
0	1.10388	0.924	0.741	0	mCAF	THBS2
0	1.07672	0.924	0.743	0	mCAF	LOXL2
0	1.06309	0.999	0.996	0	mCAF	SERPINE1
0	1.06155	0.97	0.858	0	mCAF	COL5A1
0	1.01039	0.203	0.056	0	mCAF	GREM1
0	1.00652	0.631	0.352	0	mCAF	CADM3
0	0.992317	0.87	0.712	0	mCAF	SERPINE2
0	0.925501	0.634	0.412	0	mCAF	BGN
0	0.91729	0.344	0.149	0	mCAF	THBS1
0	0.904588	1	1	0	mCAF	FTH1
0	0.890389	0.522	0.284	0	mCAF	DCN
0	0.88306	0.822	0.671	0	mCAF	VEGFA
0	0.871382	0.856	0.736	0	mCAF	DUSP6
0	0.861909	0.972	0.897	0	mCAF	LOX
0	0.832793	0.309	0.069	0	mCAF	IL33
0	0.801043	0.81	0.648	0	mCAF	EGR1
0	0.798796	1	1	0	mCAF	VIM
0	0.77636	0.945	0.84	0	mCAF	IL1R1
0	0.759885	0.795	0.654	0	mCAF	JUNB
0	0.742537	0.997	0.981	0	mCAF	IGFBP7
0	0.735996	0.709	0.483	0	mCAF	PDGFRA
0	0.729128	0.815	0.663	0	mCAF	NR2F1
0	0.713042	0.918	0.832	0	mCAF	P4HA1
0	0.706646	0.201	0.051	0	mCAF	COL6A3
0	0.691758	0.828	0.724	0	mCAF	DCBLD2
0	0.685891	0.449	0.148	0	mCAF	FAP
0	0.664829	0.999	0.998	0	mCAF	ITGB1
0	0.631059	0.664	0.391	0	mCAF	GPC6
0	0.622151	0.98	0.976	0	mCAF	EFEMP1
0	0.616702	0.649	0.444	0	mCAF	CRISPLD2
0	0.580479	0.389	0.145	0	mCAF	CDH13
0	0.573791	0.913	0.836	0	mCAF	MICAL2
0	0.571212	0.435	0.228	0	mCAF	SLC22A3
0	0.559732	0.474	0.2	0	mCAF	SNAI2
0	0.558152	0.73	0.544	0	mCAF	P4HA2
0	0.545166	0.992	0.997	0	mCAF	S100A11
0	0.544564	0.404	0.171	0	mCAF	FBLN2
0	0.540212	0.45	0.205	0	mCAF	F2R
0	0.53914	0.693	0.513	0	mCAF	RUNX1
0	0.533482	0.987	0.971	0	mCAF	SERPINH1
0	0.529291	0.509	0.295	0	mCAF	TFPI
0	0.520698	0.439	0.235	0	mCAF	RARRES2
0	0.515713	0.763	0.573	0	mCAF	LRP1
0	0.500668	0.989	0.979	0	mCAF	COL5A2
0	0.498445	0.796	0.652	0	mCAF	LXN
0	0.494297	0.998	0.997	0	mCAF	CTSB
0	0.491067	0.93	0.879	0	mCAF	MMP14
0	0.473281	0.651	0.461	0	mCAF	KLF7
0	0.469607	0.462	0.227	0	mCAF	NRP1
0	0.464111	0.863	0.76	0	mCAF	ITGA5
0	0.45969	0.981	0.963	0	mCAF	CALU
0	0.451365	0.96	0.928	0	mCAF	MARCKS
0	0.436477	0.669	0.487	0	mCAF	CREB3L1
0	0.433184	0.722	0.551	0	mCAF	ADAMTS2
0	0.426319	0.63	0.44	0	mCAF	CLEC11A
0	0.419423	0.531	0.329	0	mCAF	ANTXR2
0	0.411529	0.992	0.992	0	mCAF	CD63
0	0.397607	0.987	0.979	0	mCAF	CKAP4
0	0.381493	0.979	0.963	0	mCAF	TLN1
0	0.36437	0.161	0.033	0	mCAF	CXCL12
0	0.359835	1	0.999	0	mCAF	SPARC
1.43896e-303	0.420503	0.997	0.997	4.55991e-299	mCAF	PKM
6.36409e-302	0.441117	0.324	0.138	2.01672e-297	mCAF	TNFAIP6
5.8256e-300	0.521832	0.661	0.484	1.84608e-295	mCAF	BHLHE40
4.6349e-298	0.888747	0.663	0.45	1.46875e-293	mCAF	SERPINB2
7.833e-288	0.409201	0.943	0.9	2.4822e-283	mCAF	MYADM
3.60665e-284	0.779717	0.571	0.376	1.14291e-279	mCAF	RGS4
6.14233e-280	0.466999	0.733	0.598	1.94644e-275	mCAF	GBE1
1.83296e-269	0.560113	0.787	0.68	5.80846e-265	mCAF	FOSB
6.88283e-265	0.878039	0.779	0.654	2.1811e-260	mCAF	IGFBP3
3.89998e-261	0.504404	0.962	0.945	1.23586e-256	mCAF	FOS
4.51437e-258	0.400812	0.91	0.841	1.43056e-253	mCAF	DDR2
6.56338e-256	0.35435	0.426	0.245	2.07987e-251	mCAF	TMEM200A
3.32433e-248	0.377457	0.414	0.239	1.05345e-243	mCAF	FAM198B
6.687e-247	0.330112	0.364	0.194	2.11904e-242	mCAF	TNS1
8.77128e-246	0.419728	0.86	0.782	2.77953e-241	mCAF	SLC16A3
2.77869e-242	0.485859	0.59	0.43	8.8054e-238	mCAF	MTSS1
1.14096e-239	0.808825	0.714	0.603	3.61557e-235	mCAF	ADAMTS1
3.79134e-239	0.304484	0.979	0.972	1.20144e-234	mCAF	APP
2.86353e-237	0.374445	0.991	0.988	9.07423e-233	mCAF	APLP2
4.97105e-235	0.500703	1	1	1.57528e-230	mCAF	MALAT1
1.251e-234	0.440061	0.48	0.309	3.96429e-230	mCAF	KLF2
4.69997e-232	0.388912	0.412	0.237	1.48937e-227	mCAF	MSC
8.52325e-232	0.353446	0.325	0.163	2.70093e-227	mCAF	NXPH4
9.74642e-232	0.592651	0.478	0.322	3.08854e-227	mCAF	PCOLCE
4.39561e-222	0.545616	0.176	0.058	1.39292e-217	mCAF	NDUFA4L2
3.7416e-220	0.393835	0.508	0.346	1.18567e-215	mCAF	ZEB2
5.41715e-220	0.415858	0.674	0.545	1.71664e-215	mCAF	PLAUR
2.10029e-217	0.339822	0.991	0.997	6.6556e-213	mCAF	SH3BGRL3
7.27231e-216	0.462027	0.723	0.625	2.30452e-211	mCAF	CTSL
6.71468e-215	0.39266	0.836	0.782	2.12781e-210	mCAF	EMP3
2.42161e-213	0.326153	0.372	0.208	7.67384e-209	mCAF	PHLDA1
1.75531e-211	0.305015	0.938	0.914	5.5624e-207	mCAF	CRTAP
6.16526e-211	0.294112	0.407	0.243	1.95371e-206	mCAF	SPOCD1
1.06191e-207	0.31713	0.901	0.864	3.36509e-203	mCAF	RTL8C
4.1273e-206	0.307908	0.29	0.142	1.3079e-201	mCAF	ADAM12
2.33967e-205	0.298559	0.998	0.999	7.41419e-201	mCAF	GAPDH
9.43052e-203	0.477215	0.981	0.984	2.98844e-198	mCAF	FTL
1.3744e-202	0.339334	0.964	0.949	4.35534e-198	mCAF	GRN
3.3467e-201	0.334366	0.737	0.634	1.06054e-196	mCAF	PLOD1
1.90586e-197	0.388863	0.915	0.869	6.03949e-193	mCAF	C1QTNF1
2.02619e-197	0.425529	0.746	0.648	6.42078e-193	mCAF	EPAS1
2.49109e-197	0.344278	0.718	0.617	7.89402e-193	mCAF	ITGAV
3.91242e-196	0.32381	0.409	0.252	1.23981e-191	mCAF	CD248
2.80641e-194	0.314951	0.384	0.232	8.89324e-190	mCAF	OLFML3
3.9435e-193	0.351998	0.921	0.895	1.24966e-188	mCAF	LAMA4
2.44555e-190	0.441938	0.87	0.834	7.7497e-186	mCAF	CAV1
5.12379e-190	0.306801	0.472	0.318	1.62368e-185	mCAF	KANK2
1.68377e-189	0.553978	0.689	0.579	5.33571e-185	mCAF	ZFP36
4.85197e-184	0.335731	0.56	0.421	1.53754e-179	mCAF	MRC2
1.1008e-183	0.501515	0.857	0.813	3.48832e-179	mCAF	VCAM1
4.5577e-177	0.342061	0.616	0.496	1.44429e-172	mCAF	FBN1
2.49686e-175	0.468828	0.861	0.817	7.9123e-171	mCAF	ID2
1.01499e-174	0.60081	0.411	0.262	3.21642e-170	mCAF	TNC
9.27114e-174	0.331856	0.884	0.845	2.93793e-169	mCAF	RRBP1
6.18811e-173	0.358198	0.683	0.594	1.96095e-168	mCAF	LGALS3
8.5075e-173	0.42029	0.494	0.357	2.69594e-168	mCAF	LTBP2
2.32965e-171	0.322204	0.964	0.947	7.38244e-167	mCAF	AHNAK
6.60119e-170	0.343812	0.543	0.406	2.09185e-165	mCAF	NDRG1
1.94516e-169	0.36529	0.642	0.524	6.16403e-165	mCAF	SLC2A3
8.47873e-169	0.38644	0.946	0.934	2.68682e-164	mCAF	JUN
3.77388e-167	0.299732	0.2	0.086	1.19591e-162	mCAF	PRRX1
1.98563e-165	0.322215	0.387	0.242	6.29226e-161	mCAF	TMEM158
3.42563e-164	0.295766	0.659	0.549	1.08555e-159	mCAF	EHD2
8.27426e-162	0.301311	0.713	0.631	2.62203e-157	mCAF	PXN
3.34726e-157	0.305088	0.379	0.24	1.06071e-152	mCAF	CCBE1
5.13539e-153	0.445944	0.417	0.272	1.62736e-148	mCAF	CXCL2
1.38395e-151	0.476023	0.51	0.38	4.38561e-147	mCAF	TFPI2
2.37808e-151	0.338662	0.996	0.997	7.5359e-147	mCAF	PLOD2
5.66123e-149	0.339895	0.788	0.733	1.79399e-144	mCAF	C4orf3
4.68743e-148	0.316135	0.997	0.993	1.4854e-143	mCAF	C1S
1.1721e-147	0.319525	0.436	0.303	3.71428e-143	mCAF	TENT5A
2.88855e-146	0.311897	0.614	0.498	9.15352e-142	mCAF	NRIP1
1.38909e-140	0.33586	0.724	0.644	4.40188e-136	mCAF	PIEZO2
4.8137e-140	0.363862	0.905	0.873	1.52541e-135	mCAF	CFH
5.64083e-138	0.310806	0.961	0.961	1.78752e-133	mCAF	PGK1
3.51846e-137	0.295259	0.795	0.75	1.11496e-132	mCAF	ITGA3
7.46896e-133	0.38194	0.659	0.579	2.36684e-128	mCAF	IGFBP6
9.20963e-130	0.333745	0.941	0.947	2.91844e-125	mCAF	MYL9
2.73471e-125	0.305615	0.65	0.573	8.66601e-121	mCAF	ERO1A
3.21965e-125	0.307258	0.787	0.737	1.02028e-120	mCAF	VKORC1
8.54853e-125	0.441743	0.726	0.664	2.70894e-120	mCAF	CD44
1.05591e-124	0.449827	0.382	0.268	3.34608e-120	mCAF	PTGDS
2.64685e-123	0.319512	0.597	0.508	8.38759e-119	mCAF	CUL4B
2.66549e-122	0.315409	0.817	0.759	8.44669e-118	mCAF	TUBA1A
9.489e-122	0.332628	0.661	0.559	3.00697e-117	mCAF	FLRT2
4.34057e-121	0.303257	0.723	0.661	1.37548e-116	mCAF	PLTP
5.00623e-121	0.315725	0.886	0.863	1.58642e-116	mCAF	ATP2B4
1.66166e-120	0.325868	0.902	0.844	5.26563e-116	mCAF	CA12
4.06494e-117	0.30919	0.656	0.557	1.28814e-112	mCAF	FAM155A
1.52526e-116	0.402792	0.423	0.307	4.83341e-112	mCAF	GBP4
2.26653e-113	0.310367	0.701	0.637	7.1824e-109	mCAF	HS2ST1
3.22178e-112	0.355482	0.858	0.826	1.02095e-107	mCAF	NREP
3.55288e-112	0.312237	0.862	0.839	1.12587e-107	mCAF	PRNP
4.18443e-112	0.349435	0.839	0.791	1.326e-107	mCAF	NEAT1
5.20679e-110	0.309863	0.866	0.843	1.64998e-105	mCAF	BNIP3
5.43027e-108	0.297786	0.76	0.7	1.7208e-103	mCAF	NFKBIZ
6.5959e-103	0.573826	0.51	0.429	2.09017e-98	mCAF	SMYD3
7.71189e-100	0.315764	0.669	0.611	2.44382e-95	mCAF	ZNF652
5.19861e-98	0.356823	0.679	0.593	1.64739e-93	mCAF	TNFAIP3
8.73468e-94	0.311732	0.952	0.947	2.76793e-89	mCAF	KLF6
1.2985e-91	0.337698	0.989	0.988	4.1148e-87	mCAF	C1R
4.26263e-91	0.474304	0.836	0.83	1.35079e-86	mCAF	ERRFI1
8.90417e-91	0.402221	0.725	0.641	2.82164e-86	mCAF	DDIT4
1.14849e-89	0.304924	0.53	0.443	3.63946e-85	mCAF	CACNA2D1
1.88761e-89	0.449661	0.643	0.597	5.98166e-85	mCAF	IGFBP2
3.51592e-86	0.342628	0.38	0.28	1.11416e-81	mCAF	SOCS3
5.03916e-85	0.478409	0.832	0.828	1.59686e-80	mCAF	PLIN2
7.05377e-85	0.316604	0.473	0.385	2.23527e-80	mCAF	SLC20A1
2.7258e-81	0.333154	0.446	0.359	8.63777e-77	mCAF	ARL4C
5.43433e-79	0.443696	0.501	0.427	1.72208e-74	mCAF	IRF1
7.10905e-78	0.390275	0.754	0.744	2.25279e-73	mCAF	SLIT3
8.14365e-78	0.349408	0.393	0.302	2.58064e-73	mCAF	ENPP2
1.64813e-77	0.396305	0.468	0.395	5.22277e-73	mCAF	GFPT2
1.08849e-75	0.452263	0.351	0.261	3.44933e-71	mCAF	HSPB6
6.59995e-75	0.398238	0.386	0.293	2.09146e-70	mCAF	CXCL8
1.37821e-72	0.437831	0.465	0.385	4.3674e-68	mCAF	FBXO32
1.71389e-72	0.310143	0.9	0.889	5.43113e-68	mCAF	CD74
8.81235e-70	0.437889	0.882	0.864	2.79255e-65	mCAF	ACTA2
2.07432e-67	0.326264	0.933	0.94	6.5733e-63	mCAF	NAMPT
2.90793e-59	0.44812	0.62	0.566	9.21495e-55	mCAF	IL6
7.59651e-56	0.354783	0.421	0.345	2.40726e-51	mCAF	BMP2
2.61599e-49	0.30155	0.652	0.619	8.28981e-45	mCAF	XIST
7.52303e-49	0.423688	0.754	0.732	2.38397e-44	mCAF	WARS
1.96296e-40	0.471392	0.298	0.235	6.22041e-36	mCAF	PLAT
1.46447e-38	0.334231	0.781	0.774	4.64077e-34	mCAF	CYP1B1
9.33207e-31	0.471884	0.664	0.663	2.95724e-26	mCAF	CLDN11
1.38145e-20	0.324306	0.206	0.169	4.37766e-16	mCAF	CRABP2
0	2.59459	0.888	0.095	0	cCAF	TOP2A
0	2.25523	0.893	0.109	0	cCAF	CENPF
0	2.24871	0.928	0.426	0	cCAF	CKS2
0	2.20999	0.926	0.174	0	cCAF	TPX2
0	2.15338	0.903	0.077	0	cCAF	MKI67
0	2.13218	0.902	0.41	0	cCAF	HMGB2
0	2.06729	0.972	0.427	0	cCAF	SMC4
0	1.89197	0.995	0.822	0	cCAF	H2AFZ
0	1.77795	0.795	0.146	0	cCAF	CCNB1
0	1.76664	0.8	0.052	0	cCAF	HMMR
0	1.72134	0.887	0.086	0	cCAF	ANLN
0	1.68101	1	0.958	0	cCAF	TUBA1B
0	1.60161	0.874	0.075	0	cCAF	CEP55
0	1.55665	0.693	0.109	0	cCAF	AURKA
0	1.54791	0.686	0.052	0	cCAF	CDK1
0	1.53625	0.948	0.782	0	cCAF	ARL6IP1
0	1.53458	0.983	0.623	0	cCAF	STMN1
0	1.52877	0.744	0.046	0	cCAF	DLGAP5
0	1.51857	0.834	0.144	0	cCAF	KIF20B
0	1.51727	0.999	0.971	0	cCAF	HMGB1
0	1.51332	0.712	0.073	0	cCAF	CENPE
0	1.51233	0.875	0.095	0	cCAF	BIRC5
0	1.50657	0.804	0.048	0	cCAF	NCAPG
0	1.49371	0.851	0.218	0	cCAF	TYMS
0	1.47978	0.636	0.036	0	cCAF	UBE2C
0	1.46238	0.818	0.138	0	cCAF	PTTG1
0	1.41915	0.642	0.045	0	cCAF	PLK1
0	1.38653	0.807	0.111	0	cCAF	PRR11
0	1.36986	0.803	0.121	0	cCAF	KIF23
0	1.31876	0.857	0.396	0	cCAF	UBE2S
0	1.31114	0.76	0.038	0	cCAF	CCNA2
0	1.304	0.996	0.916	0	cCAF	HMGN2
0	1.23919	0.774	0.331	0	cCAF	KPNA2
0	1.20331	0.763	0.239	0	cCAF	ASPM
0	1.19535	0.824	0.158	0	cCAF	CKS1B
0	1.15959	0.68	0.026	0	cCAF	DEPDC1
0	1.13793	0.631	0.054	0	cCAF	HJURP
0	1.13251	0.794	0.218	0	cCAF	SPDL1
0	1.12821	0.848	0.329	0	cCAF	NCAPD2
0	1.10021	0.998	0.984	0	cCAF	TUBB
0	1.09987	0.981	0.915	0	cCAF	TUBA1C
0	1.09545	0.793	0.325	0	cCAF	CKAP2
0	1.0891	0.619	0.031	0	cCAF	RRM2
0	1.08344	0.682	0.047	0	cCAF	NDC80
0	1.08174	0.728	0.163	0	cCAF	SGO2
0	1.0797	0.985	0.833	0	cCAF	DEK
0	1.06033	0.732	0.031	0	cCAF	PBK
0	1.05741	0.913	0.548	0	cCAF	RRM1
0	1.05603	0.999	0.983	0	cCAF	NUCKS1
0	1.03329	0.76	0.05	0	cCAF	SHCBP1
0	1.03118	0.597	0.038	0	cCAF	KIF20A
0	1.02816	0.708	0.064	0	cCAF	KIF4A
0	1.02373	0.68	0.047	0	cCAF	CCNB2
0	1.01621	0.714	0.104	0	cCAF	CDKN3
0	1.00817	0.761	0.209	0	cCAF	ECT2
0	1.00533	0.607	0.025	0	cCAF	KIF14
0	0.997729	0.722	0.093	0	cCAF	ZWINT
0	0.980904	0.578	0.018	0	cCAF	CDC20
0	0.978468	0.678	0.09	0	cCAF	CENPU
0	0.974435	0.986	0.917	0	cCAF	RAD21
0	0.960122	0.799	0.263	0	cCAF	TMPO
0	0.959833	0.766	0.491	0	cCAF	HIST1H4C
0	0.953841	0.67	0.046	0	cCAF	KIF11
0	0.953414	0.721	0.39	0	cCAF	PCNA
0	0.952785	0.686	0.068	0	cCAF	AC099850.2
0	0.950695	0.874	0.509	0	cCAF	ANP32E
0	0.916952	0.806	0.433	0	cCAF	DHFR
0	0.91079	0.919	0.754	0	cCAF	DUT
0	0.903807	0.699	0.07	0	cCAF	MAD2L1
0	0.892875	0.584	0.03	0	cCAF	CDCA8
0	0.888262	0.642	0.05	0	cCAF	NUSAP1
0	0.875767	0.662	0.069	0	cCAF	RAD51AP1
0	0.871025	0.597	0.027	0	cCAF	TTK
0	0.867701	0.895	0.605	0	cCAF	TUBB4B
0	0.864901	0.747	0.14	0	cCAF	CENPN
0	0.862045	0.597	0.019	0	cCAF	CKAP2L
0	0.861599	0.608	0.03	0	cCAF	KIFC1
0	0.853267	0.935	0.704	0	cCAF	PSIP1
0	0.852198	0.967	0.765	0	cCAF	SMC2
0	0.842747	0.756	0.339	0	cCAF	PNMA2
0	0.839357	0.659	0.119	0	cCAF	UBE2T
0	0.836544	0.603	0.029	0	cCAF	GTSE1
0	0.836449	0.56	0.075	0	cCAF	CENPA
0	0.836061	0.952	0.73	0	cCAF	H2AFV
0	0.835021	0.56	0.021	0	cCAF	KIF2C
0	0.834333	0.606	0.041	0	cCAF	BUB1
0	0.819741	0.561	0.043	0	cCAF	CDCA2
0	0.818632	0.653	0.101	0	cCAF	MELK
0	0.81408	0.999	0.99	0	cCAF	HNRNPA2B1
0	0.812807	0.618	0.023	0	cCAF	NCAPH
0	0.800331	0.773	0.335	0	cCAF	DNAJC9
0	0.800301	0.995	0.958	0	cCAF	ANP32B
0	0.79748	0.671	0.099	0	cCAF	PCLAF
0	0.788876	0.541	0.016	0	cCAF	NEK2
0	0.780156	0.999	0.99	0	cCAF	RAN
0	0.778674	0.537	0.101	0	cCAF	KIF18A
0	0.777145	1	0.999	0	cCAF	PTMA
0	0.772238	0.572	0.02	0	cCAF	NUF2
0	0.76148	0.593	0.031	0	cCAF	BUB1B
0	0.759387	0.737	0.359	0	cCAF	USP1
0	0.749073	0.847	0.561	0	cCAF	CKAP5
0	0.747247	0.964	0.83	0	cCAF	PLP2
0	0.746576	0.914	0.685	0	cCAF	RANBP1
0	0.746574	0.639	0.07	0	cCAF	FOXM1
0	0.744005	0.927	0.755	0	cCAF	BUB3
0	0.724665	0.662	0.119	0	cCAF	CENPW
0	0.720187	0.611	0.076	0	cCAF	CENPK
0	0.719737	0.588	0.081	0	cCAF	TACC3
0	0.718003	0.563	0.027	0	cCAF	SGO1
0	0.704883	0.683	0.264	0	cCAF	GMNN
0	0.703165	0.875	0.6	0	cCAF	CBX5
0	0.70212	0.707	0.29	0	cCAF	HMGB3
0	0.688735	0.699	0.238	0	cCAF	CCDC34
0	0.686649	0.837	0.47	0	cCAF	CSE1L
0	0.685173	0.609	0.056	0	cCAF	TRIP13
0	0.680352	0.637	0.238	0	cCAF	ATAD2
0	0.673251	0.741	0.302	0	cCAF	ITGB3BP
0	0.671541	0.512	0.119	0	cCAF	FBXO5
0	0.668741	0.532	0.05	0	cCAF	ARHGAP11A
0	0.665483	0.6	0.105	0	cCAF	RFC3
0	0.664878	0.554	0.059	0	cCAF	RACGAP1
0	0.662773	0.74	0.374	0	cCAF	MIS18BP1
0	0.658913	0.828	0.448	0	cCAF	LSM5
0	0.637235	0.653	0.172	0	cCAF	ZWILCH
0	0.634274	0.578	0.093	0	cCAF	LMNB1
0	0.629542	0.713	0.33	0	cCAF	TMEM97
0	0.627472	0.524	0.057	0	cCAF	TK1
0	0.621043	0.798	0.541	0	cCAF	KMT5A
0	0.607527	0.99	0.953	0	cCAF	CBX3
0	0.605257	0.759	0.354	0	cCAF	NSD2
0	0.6052	0.979	0.912	0	cCAF	SNRPG
0	0.604963	0.563	0.08	0	cCAF	CIP2A
0	0.604615	0.82	0.574	0	cCAF	NASP
0	0.602573	0.476	0.035	0	cCAF	TROAP
0	0.600636	0.654	0.224	0	cCAF	MIS18A
0	0.594806	0.864	0.613	0	cCAF	YWHAH
0	0.594679	0.478	0.022	0	cCAF	KNL1
0	0.594347	0.466	0.016	0	cCAF	AURKB
0	0.588058	0.9	0.706	0	cCAF	CACYBP
0	0.587499	0.537	0.124	0	cCAF	H2AFX
0	0.584732	0.635	0.262	0	cCAF	REEP4
0	0.583719	0.928	0.753	0	cCAF	SNRPD1
0	0.583447	0.949	0.844	0	cCAF	HP1BP3
0	0.581723	0.709	0.387	0	cCAF	FABP5
0	0.578774	0.482	0.026	0	cCAF	SKA1
0	0.575839	0.515	0.188	0	cCAF	MCM4
0	0.573566	0.995	0.972	0	cCAF	HNRNPA1
0	0.573237	0.534	0.09	0	cCAF	FANCI
0	0.563502	0.544	0.255	0	cCAF	MCM3
0	0.560102	0.457	0.014	0	cCAF	SPC25
0	0.560014	0.897	0.695	0	cCAF	IKBIP
0	0.556702	0.835	0.57	0	cCAF	SKA2
0	0.554019	0.451	0.13	0	cCAF	HELLS
0	0.553892	0.734	0.378	0	cCAF	RPA3
0	0.553817	0.386	0.046	0	cCAF	CLSPN
0	0.553232	0.924	0.771	0	cCAF	RBMX
0	0.552432	0.701	0.421	0	cCAF	DNMT1
0	0.549713	0.6	0.176	0	cCAF	PHF19
0	0.546762	0.71	0.37	0	cCAF	EXOSC8
0	0.546719	0.462	0.025	0	cCAF	IQGAP3
0	0.545003	0.534	0.1	0	cCAF	PARPBP
0	0.543059	0.44	0.019	0	cCAF	ESCO2
0	0.541626	0.474	0.023	0	cCAF	SKA3
0	0.541585	0.98	0.927	0	cCAF	PA2G4
0	0.539914	0.573	0.177	0	cCAF	CENPQ
0	0.533243	0.944	0.801	0	cCAF	SRSF3
0	0.530313	0.876	0.673	0	cCAF	HNRNPAB
0	0.526339	0.958	0.842	0	cCAF	TUBB6
0	0.521818	0.452	0.032	0	cCAF	ASF1B
0	0.51887	0.609	0.241	0	cCAF	CDK2
0	0.518508	0.534	0.206	0	cCAF	FAM111A
0	0.515708	0.536	0.152	0	cCAF	MASTL
0	0.514155	0.476	0.046	0	cCAF	SPC24
0	0.513315	0.61	0.27	0	cCAF	SCLT1
0	0.513155	0.934	0.788	0	cCAF	SMS
0	0.512237	0.805	0.557	0	cCAF	POLE3
0	0.510973	0.466	0.074	0	cCAF	BRCA1
0	0.508801	0.442	0.026	0	cCAF	SPAG5
0	0.501953	0.451	0.054	0	cCAF	ORC6
0	0.501469	0.978	0.9	0	cCAF	HNRNPA3
0	0.500291	0.499	0.139	0	cCAF	EZH2
0	0.497475	0.812	0.572	0	cCAF	JPT1
0	0.491294	0.427	0.02	0	cCAF	KIF18B
0	0.490977	0.746	0.447	0	cCAF	ALYREF
0	0.489878	0.677	0.374	0	cCAF	SMC1A
0	0.487621	0.908	0.747	0	cCAF	FUS
0	0.487046	0.531	0.196	0	cCAF	DBF4
0	0.484608	0.897	0.739	0	cCAF	PAICS
0	0.481088	0.928	0.783	0	cCAF	SLC25A5
0	0.4797	0.755	0.471	0	cCAF	KDELC2
0	0.479061	0.521	0.168	0	cCAF	RFC4
0	0.474087	0.392	0.037	0	cCAF	GPSM2
0	0.474012	0.837	0.599	0	cCAF	LSM3
0	0.472797	0.478	0.136	0	cCAF	CDC25B
0	0.471324	0.993	0.978	0	cCAF	TPM3
0	0.468669	0.389	0.013	0	cCAF	CDCA3
0	0.464067	0.469	0.138	0	cCAF	CDCA4
8.74997e-307	0.471995	0.757	0.524	2.77278e-302	cCAF	HAT1
3.9755e-286	0.519061	0.943	0.817	1.2598e-281	cCAF	DIAPH3
1.84498e-123	0.465131	0.692	0.5	5.84654e-119	cCAF	PSAT1
0	2.12775	0.893	0.519	0	iCAF	CEMIP
0	2.1213	0.653	0.325	0	iCAF	SAA1
0	1.68175	0.971	0.79	0	iCAF	SLC39A8
0	1.43958	0.722	0.476	0	iCAF	SERPINB2
0	1.23425	0.509	0.176	0	iCAF	EGFL6
0	1.15334	0.336	0.071	0	iCAF	SAA2
0	1.14808	0.998	0.977	0	iCAF	SOD2
0	1.13226	0.727	0.484	0	iCAF	CXCL14
0	1.0834	0.731	0.477	0	iCAF	ADM
0	1.04262	0.949	0.774	0	iCAF	MAF
0	0.959875	0.891	0.677	0	iCAF	SELENOP
0	0.904953	0.904	0.756	0	iCAF	CYP1B1
0	0.886939	0.919	0.718	0	iCAF	GAS1
0	0.844807	0.669	0.402	0	iCAF	THBD
0	0.795023	0.998	0.988	0	iCAF	DAB2
0	0.790513	0.538	0.27	0	iCAF	ADAMTS9
0	0.782932	0.843	0.627	0	iCAF	SEMA5A
0	0.779683	1	0.995	0	iCAF	IL6ST
0	0.776087	0.801	0.509	0	iCAF	OSR1
0	0.7629	0.815	0.553	0	iCAF	FLRT2
0	0.678585	0.733	0.447	0	iCAF	MAOB
0	0.610775	0.998	0.988	0	iCAF	C3
0	0.604791	0.932	0.795	0	iCAF	GPRC5B
0	0.590519	0.988	0.95	0	iCAF	DRAM1
0	0.586578	0.992	0.976	0	iCAF	B4GALT1
0	0.538315	0.363	0.093	0	iCAF	BRINP2
0	0.523538	0.935	0.825	0	iCAF	DPP4
2.38354e-305	0.895109	0.484	0.218	7.5532e-301	iCAF	PLAT
1.3771e-280	0.595378	0.331	0.116	4.36389e-276	iCAF	FST
2.54919e-278	0.738033	0.842	0.646	8.07814e-274	iCAF	ABI3BP
2.32119e-276	0.532748	1	0.999	7.3556e-272	iCAF	CCDC80
2.53002e-267	0.446804	0.999	0.993	8.01739e-263	iCAF	C1S
3.31054e-263	0.737266	0.754	0.524	1.04908e-258	iCAF	TNFRSF11B
6.16684e-262	1.20092	0.436	0.2	1.95421e-257	iCAF	CXCL1
6.0914e-259	0.41074	0.441	0.201	1.9303e-254	iCAF	CYP7B1
8.48568e-247	0.355613	0.362	0.143	2.68903e-242	iCAF	KCNK2
1.96339e-232	0.495875	0.994	0.982	6.22178e-228	iCAF	FTL
6.68456e-231	0.486779	0.251	0.08	2.11827e-226	iCAF	IL13RA2
4.76091e-229	0.366055	0.995	0.983	1.50868e-224	iCAF	TOMM7
3.9168e-224	0.555106	0.904	0.778	1.24119e-219	iCAF	COL8A1
9.09876e-222	0.585507	0.795	0.636	2.88331e-217	iCAF	PHACTR2
1.13477e-221	0.483276	0.996	0.987	3.59596e-217	iCAF	C1R
1.25311e-217	0.658015	0.771	0.552	3.97098e-213	iCAF	IL6
1.02584e-215	0.470193	0.686	0.481	3.25077e-211	iCAF	FAM110B
6.0034e-205	0.404689	1	1	1.90242e-200	iCAF	FTH1
3.2446e-200	0.687593	0.968	0.933	1.02818e-195	iCAF	NAMPT
5.22001e-199	0.400314	0.589	0.369	1.65417e-194	iCAF	DAB1
1.62929e-197	0.539639	0.523	0.298	5.16307e-193	iCAF	ENPP2
5.49324e-196	0.903065	0.922	0.858	1.74075e-191	iCAF	AKR1B1
1.4549e-195	0.38956	0.971	0.948	4.61042e-191	iCAF	SCARB2
2.31719e-194	1.22332	0.63	0.423	7.34293e-190	iCAF	CXCL6
1.75011e-192	0.427872	0.942	0.869	5.54594e-188	iCAF	GJA1
5.72817e-191	0.548289	0.379	0.184	1.8152e-186	iCAF	SLC34A2
1.81451e-186	0.577131	0.902	0.818	5.74999e-182	iCAF	ID2
1.98298e-179	0.3916	0.965	0.932	6.28388e-175	iCAF	KLHL5
1.63682e-177	0.389615	0.991	0.977	5.18692e-173	iCAF	WSB1
4.48279e-177	0.475133	0.565	0.355	1.42055e-172	iCAF	ARL4C
1.35071e-173	0.434457	0.874	0.737	4.28026e-169	iCAF	SERPINE2
4.11724e-173	0.337688	0.996	0.992	1.30471e-168	iCAF	HLA-E
1.88384e-171	0.38053	0.966	0.921	5.9697e-167	iCAF	MYLK
1.47897e-164	0.563337	0.822	0.703	4.68672e-160	iCAF	MOSPD2
2.4783e-162	0.362329	0.932	0.862	7.85347e-158	iCAF	PNRC1
1.82695e-156	0.657345	0.595	0.408	5.78942e-152	iCAF	MT1F
2.45474e-154	0.312599	0.418	0.227	7.77882e-150	iCAF	SLC40A1
1.92018e-152	0.426505	0.847	0.738	6.08487e-148	iCAF	VEGFC
6.22031e-151	0.498405	0.892	0.779	1.97116e-146	iCAF	SMC2
8.34538e-151	0.40302	0.818	0.648	2.64457e-146	iCAF	PDZK1IP1
2.81847e-148	0.318754	0.993	0.986	8.93146e-144	iCAF	SERPING1
1.00742e-146	0.299757	0.979	0.95	3.19241e-142	iCAF	GRN
7.22626e-146	1.03105	0.564	0.384	2.28993e-141	iCAF	PRG4
3.50924e-144	0.380263	0.767	0.619	1.11204e-139	iCAF	GBP2
7.91691e-141	0.55699	0.555	0.386	2.50879e-136	iCAF	ITGB8
1.0389e-140	0.884189	0.91	0.813	3.29218e-136	iCAF	SLPI
3.11073e-138	1.15244	0.299	0.145	9.85758e-134	iCAF	MT1G
3.36084e-138	0.404295	0.98	0.945	1.06502e-133	iCAF	FOS
8.11962e-138	0.422056	0.926	0.875	2.57303e-133	iCAF	CFH
6.91836e-137	0.394912	0.83	0.694	2.19236e-132	iCAF	SASH1
9.13073e-134	0.309253	0.975	0.956	2.89344e-129	iCAF	PDPN
1.33339e-131	0.341759	0.665	0.495	4.22537e-127	iCAF	SVEP1
1.86162e-129	0.316427	0.891	0.802	5.89929e-125	iCAF	ORMDL3
2.18893e-126	0.345613	0.749	0.617	6.93651e-122	iCAF	C1orf21
4.11961e-125	0.554102	0.512	0.344	1.30546e-120	iCAF	BMP2
4.59251e-123	0.29411	0.634	0.457	1.45532e-118	iCAF	GPR176
7.34424e-123	0.332521	0.402	0.23	2.32732e-118	iCAF	SYNPO2L
1.28946e-122	0.299272	0.912	0.853	4.08619e-118	iCAF	BNIP3L
2.51339e-122	0.320088	0.738	0.599	7.96469e-118	iCAF	ANKRD13A
1.68664e-120	0.315244	0.621	0.455	5.3448e-116	iCAF	MAN1A1
9.79932e-119	0.351831	0.96	0.93	3.10531e-114	iCAF	SQSTM1
1.25406e-117	0.317125	0.539	0.369	3.974e-113	iCAF	PDGFD
1.80529e-116	0.288054	0.97	0.956	5.72078e-112	iCAF	SH3GLB1
2.83886e-116	0.273847	0.556	0.383	8.99608e-112	iCAF	SNX18
3.05641e-115	0.30884	0.855	0.767	9.68545e-111	iCAF	ATP1A1
3.42427e-115	0.384677	0.756	0.633	1.08512e-110	iCAF	BMP2K
2.79464e-114	0.338069	0.957	0.917	8.85593e-110	iCAF	SEL1L3
2.7337e-112	0.353383	0.32	0.174	8.66282e-108	iCAF	WFDC2
4.60249e-112	0.307238	0.965	0.929	1.45848e-107	iCAF	NPC2
5.60481e-111	0.288877	0.862	0.782	1.77611e-106	iCAF	TPP1
3.17146e-110	0.321765	0.73	0.6	1.005e-105	iCAF	RAB8B
1.49814e-105	0.292558	0.585	0.429	4.74744e-101	iCAF	LINC00839
8.18127e-105	0.294132	0.589	0.427	2.59256e-100	iCAF	EPHA4
2.98898e-104	0.316581	0.527	0.362	9.47177e-100	iCAF	C2
6.8417e-102	0.250968	1	1	2.16807e-97	iCAF	HLA-A
2.68839e-101	0.284589	0.966	0.938	8.51924e-97	iCAF	EGFR
8.50743e-101	0.774055	0.609	0.48	2.69592e-96	iCAF	MT1X
8.74564e-100	0.276523	0.917	0.863	2.77141e-95	iCAF	PAM
2.34731e-99	0.318753	0.746	0.609	7.4384e-95	iCAF	BMP4
4.85802e-98	0.273958	0.708	0.573	1.53946e-93	iCAF	TBC1D9
2.05473e-90	0.336221	0.849	0.78	6.51125e-86	iCAF	CTNNAL1
4.15278e-90	0.298384	0.812	0.718	1.31598e-85	iCAF	MAP3K8
1.63246e-89	0.268716	0.704	0.576	5.17309e-85	iCAF	RAP2B
2.70106e-89	0.26711	0.513	0.358	8.55938e-85	iCAF	NID2
2.33185e-88	0.286769	0.963	0.933	7.38938e-84	iCAF	JUN
4.54533e-88	0.26285	0.648	0.524	1.44037e-83	iCAF	NEU1
6.134e-87	0.267061	0.672	0.538	1.9438e-82	iCAF	MXRA8
4.46569e-86	0.250999	0.967	0.946	1.41513e-81	iCAF	CST3
7.02089e-86	0.464326	0.902	0.841	2.22485e-81	iCAF	MT1E
1.91553e-85	0.547585	0.435	0.293	6.07012e-81	iCAF	CXCL2
3.7925e-85	0.278693	0.811	0.698	1.20181e-80	iCAF	NABP1
4.49877e-85	0.260909	0.601	0.455	1.42561e-80	iCAF	CLCN5
4.74016e-85	0.268849	0.758	0.654	1.50211e-80	iCAF	LGALS8
8.11424e-85	0.282645	0.583	0.434	2.57132e-80	iCAF	JCHAIN
1.11613e-84	0.290512	0.801	0.701	3.53691e-80	iCAF	BCHE
1.87586e-83	0.336602	0.788	0.687	5.94442e-79	iCAF	BAMBI
2.68495e-83	0.32936	0.537	0.387	8.50833e-79	iCAF	FBXO32
3.43902e-83	0.357115	0.293	0.167	1.08979e-78	iCAF	SOD3
4.99803e-83	0.262923	0.733	0.601	1.58383e-78	iCAF	SPRY1
1.20102e-81	0.282732	0.914	0.839	3.8059e-77	iCAF	ADGRD1
2.54862e-79	0.250028	0.777	0.648	8.07631e-75	iCAF	SCN1B
6.39531e-79	0.2574	0.426	0.28	2.02661e-74	iCAF	PTGDS
1.08204e-78	0.401411	0.709	0.594	3.42889e-74	iCAF	ZFP36
1.30952e-78	0.262394	0.937	0.905	4.14973e-74	iCAF	QSOX1
6.93637e-78	0.36967	0.986	0.979	2.19807e-73	iCAF	LAMB1
1.56955e-77	0.299322	0.661	0.53	4.97376e-73	iCAF	FAM110C
1.05231e-76	0.372042	0.75	0.653	3.33467e-72	iCAF	USP53
6.89894e-76	0.274084	0.792	0.706	2.1862e-71	iCAF	MAP7D3
2.33633e-74	0.253696	0.661	0.542	7.40358e-70	iCAF	LYN
8.39634e-74	0.422879	0.898	0.854	2.66072e-69	iCAF	CA12
1.24805e-73	0.273351	0.964	0.944	3.95494e-69	iCAF	IL32
1.48987e-73	0.250312	0.717	0.609	4.72124e-69	iCAF	TRIM38
1.23166e-72	0.264612	0.873	0.799	3.90302e-68	iCAF	HTRA1
9.63669e-72	0.335483	0.692	0.596	3.05377e-67	iCAF	TNFRSF21
1.82474e-70	0.989189	0.192	0.098	5.78242e-66	iCAF	STEAP4
3.76994e-70	0.357642	0.584	0.472	1.19466e-65	iCAF	ZFP36L2
6.87945e-70	0.4529	0.713	0.621	2.18003e-65	iCAF	ADAMTS1
2.88781e-66	0.355504	0.824	0.76	9.15119e-62	iCAF	DUSP6
9.90064e-64	0.546414	0.98	0.969	3.13741e-59	iCAF	MT2A
3.34514e-61	0.352061	0.231	0.13	1.06004e-56	iCAF	FDCSP
6.92669e-61	0.313098	0.642	0.545	2.195e-56	iCAF	SLC16A4
8.08236e-60	0.252431	0.566	0.452	2.56122e-55	iCAF	STEAP1
5.1717e-59	0.367713	0.336	0.226	1.63886e-54	iCAF	STC1
9.05918e-58	0.274364	0.56	0.452	2.87076e-53	iCAF	STEAP2
4.08442e-57	0.439074	0.859	0.824	1.29431e-52	iCAF	PLIN2
6.68565e-56	0.394535	0.574	0.479	2.11861e-51	iCAF	HLA-DRB1
1.72996e-54	0.280377	0.641	0.544	5.48207e-50	iCAF	FAM84B
6.93845e-54	0.313607	0.935	0.893	2.19873e-49	iCAF	CLDN1
4.23348e-50	0.312148	0.39	0.276	1.34155e-45	iCAF	RARRES2
1.97293e-46	0.288343	0.411	0.305	6.25203e-42	iCAF	CXCL8
5.2865e-46	0.324875	0.921	0.888	1.67524e-41	iCAF	CD74
1.82021e-42	0.256491	0.309	0.221	5.76806e-38	iCAF	MT1M
0	3.67384	0.769	0.086	0	apCAF	CXCL10
0	1.62817	0.445	0.022	0	apCAF	CXCL11
6.66587e-198	2.11145	0.744	0.127	2.11235e-193	apCAF	OASL
9.6542e-130	2.9611	0.84	0.291	3.05932e-125	apCAF	RSAD2
1.01948e-115	3.72914	0.836	0.329	3.23063e-111	apCAF	IFIT2
1.09247e-115	2.422	0.714	0.202	3.46194e-111	apCAF	TNFSF10
2.35006e-115	1.06046	0.731	0.202	7.44709e-111	apCAF	TNFSF13B
1.09305e-114	2.03041	0.874	0.334	3.46377e-110	apCAF	GBP4
1.78699e-114	0.792932	0.466	0.078	5.66278e-110	apCAF	ISG20
6.08604e-112	1.75037	0.395	0.058	1.92861e-107	apCAF	IDO1
2.02798e-100	2.39918	0.987	0.86	6.42646e-96	apCAF	IFIT3
2.46271e-95	0.816288	0.559	0.129	7.80407e-91	apCAF	CMPK2
6.24035e-88	1.22453	0.924	0.522	1.97751e-83	apCAF	SAMD9L
1.46521e-84	1.87364	0.256	0.032	4.6431e-80	apCAF	CXCL9
6.49295e-81	1.83693	0.95	0.686	2.05755e-76	apCAF	IFIH1
2.23541e-79	0.621649	0.42	0.086	7.0838e-75	apCAF	IL18BP
1.23357e-78	1.30582	0.979	0.906	3.90906e-74	apCAF	TAP1
3.87359e-78	1.5918	0.983	0.949	1.2275e-73	apCAF	GBP1
1.66642e-76	1.73004	0.903	0.607	5.28073e-72	apCAF	DDX58
4.14497e-76	1.57621	0.794	0.422	1.3135e-71	apCAF	NT5C3A
1.31648e-75	1.26523	0.555	0.161	4.17179e-71	apCAF	HERC5
4.16947e-73	1.0666	0.983	0.826	1.32126e-68	apCAF	EPSTI1
1.89466e-72	1.14938	0.95	0.757	6.00399e-68	apCAF	SP110
3.473e-72	0.844546	0.357	0.068	1.10056e-67	apCAF	GBP5
3.88697e-70	0.506182	0.235	0.031	1.23174e-65	apCAF	CEACAM1
1.48044e-69	0.958322	0.987	0.96	4.69136e-65	apCAF	STAT1
3.80622e-67	1.09099	0.87	0.589	1.20615e-62	apCAF	LAP3
1.68962e-66	1.45015	0.95	0.732	5.35423e-62	apCAF	SAMD9
1.51516e-63	1.10679	0.966	0.782	4.8014e-59	apCAF	PARP14
7.06354e-62	1.64627	0.975	0.873	2.23837e-57	apCAF	ISG15
2.94996e-61	1.01873	0.92	0.66	9.34813e-57	apCAF	APOL6
5.8048e-60	1.02601	0.912	0.617	1.83948e-55	apCAF	OAS2
9.53994e-60	0.97063	0.945	0.626	3.02311e-55	apCAF	IFI44L
1.34265e-59	1.01893	0.882	0.607	4.25473e-55	apCAF	APOL2
9.48439e-59	1.49161	0.979	0.874	3.00551e-54	apCAF	MX1
3.66401e-58	2.21451	0.849	0.721	1.16109e-53	apCAF	IFIT1
1.79379e-56	0.797214	0.819	0.434	5.68434e-52	apCAF	HELZ2
5.2993e-55	1.01482	0.937	0.781	1.67929e-50	apCAF	APOL1
4.93401e-53	1.65152	0.924	0.736	1.56354e-48	apCAF	WARS
8.62582e-52	1.04896	0.853	0.522	2.73344e-47	apCAF	RARRES3
1.09376e-50	0.843155	0.992	0.878	3.466e-46	apCAF	PLSCR1
3.16861e-50	0.621326	0.517	0.177	1.0041e-45	apCAF	USP18
1.49834e-49	1.0283	0.752	0.38	4.74808e-45	apCAF	CD38
6.58203e-49	0.69621	1	0.992	2.08578e-44	apCAF	HLA-E
7.83772e-49	0.7984	0.992	0.904	2.4837e-44	apCAF	XAF1
9.41708e-48	2.67838	0.324	0.079	2.98418e-43	apCAF	CCL5
2.41582e-47	0.974239	0.748	0.428	7.65548e-43	apCAF	DDX60L
9.7253e-47	0.876474	0.853	0.551	3.08185e-42	apCAF	OAS1
2.11586e-46	1.33094	0.807	0.517	6.70495e-42	apCAF	MX2
1.02171e-44	0.678852	0.983	0.926	3.2377e-40	apCAF	SP100
1.95641e-42	0.673911	0.87	0.585	6.19967e-38	apCAF	STAT2
5.73379e-42	0.52547	0.504	0.19	1.81698e-37	apCAF	APOBEC3G
3.13165e-41	0.735607	0.597	0.261	9.92388e-37	apCAF	SECTM1
4.62697e-41	0.678962	0.429	0.14	1.46624e-36	apCAF	LGALS9
5.6111e-41	0.703927	0.861	0.611	1.7781e-36	apCAF	IFI44
5.64088e-41	0.531475	0.483	0.177	1.78754e-36	apCAF	APOL3
1.30225e-40	0.67125	0.899	0.703	4.12672e-36	apCAF	C19orf66
6.64935e-40	1.04022	0.866	0.637	2.10711e-35	apCAF	GBP2
8.25243e-40	0.776008	0.996	0.942	2.61511e-35	apCAF	IFI16
1.72626e-38	0.696505	0.828	0.573	5.47036e-34	apCAF	ZNFX1
4.37051e-38	0.466226	0.559	0.233	1.38497e-33	apCAF	TLR3
8.45573e-38	0.376595	0.429	0.144	2.67954e-33	apCAF	ETV7
1.13491e-37	0.331232	0.261	0.062	3.59641e-33	apCAF	LAMP3
1.33562e-37	0.805039	0.895	0.76	4.23245e-33	apCAF	NUB1
1.39369e-37	0.38742	0.105	0.012	4.41647e-33	apCAF	AIM2
1.56547e-37	1.12806	0.92	0.786	4.96083e-33	apCAF	ZC3HAV1
5.22109e-37	0.813772	0.945	0.753	1.65451e-32	apCAF	OAS3
1.30738e-36	0.652569	0.891	0.644	4.14295e-32	apCAF	NMI
2.92197e-36	1.39432	0.735	0.445	9.25943e-32	apCAF	IRF1
6.63802e-36	0.375575	0.437	0.154	2.10352e-31	apCAF	PLEKHA4
1.35385e-35	0.662332	0.933	0.814	4.29023e-31	apCAF	UBE2L6
1.31968e-33	0.765849	0.929	0.852	4.18193e-29	apCAF	SAMHD1
3.8943e-33	0.557219	0.832	0.561	1.23407e-28	apCAF	PML
1.2276e-32	0.613457	0.84	0.592	3.89014e-28	apCAF	TRIM22
1.55437e-31	0.788805	0.807	0.607	4.92566e-27	apCAF	PNPT1
2.891e-31	0.810359	0.609	0.32	9.16127e-27	apCAF	GMPR
7.21139e-31	0.66419	0.634	0.347	2.28522e-26	apCAF	RNF19B
2.7339e-30	0.536808	0.849	0.615	8.66347e-26	apCAF	PSMB9
8.02467e-30	0.554701	0.412	0.164	2.54294e-25	apCAF	GALM
1.04535e-29	0.438048	0.571	0.28	3.31261e-25	apCAF	TRIM21
2.20374e-29	0.428652	0.437	0.172	6.98342e-25	apCAF	CD274
8.19813e-28	0.321851	0.42	0.169	2.5979e-23	apCAF	MLKL
1.49789e-27	0.584094	0.718	0.444	4.74667e-23	apCAF	LIPA
1.82916e-27	1.60067	0.966	0.891	5.79643e-23	apCAF	CD74
8.0992e-27	0.50781	0.752	0.487	2.56656e-22	apCAF	XRN1
1.48395e-26	0.516255	0.613	0.34	4.70249e-22	apCAF	IFI35
4.9837e-26	0.326282	0.391	0.155	1.57929e-21	apCAF	TDRD7
1.66808e-25	0.464641	0.693	0.422	5.28599e-21	apCAF	SLC15A3
1.04996e-24	0.782976	0.828	0.654	3.32722e-20	apCAF	RNF213
1.59074e-24	1.40797	0.546	0.307	5.0409e-20	apCAF	HLA-DRA
3.30775e-24	0.467865	0.601	0.34	1.04819e-19	apCAF	IRF7
3.80487e-23	0.442715	0.761	0.507	1.20573e-18	apCAF	TAP2
5.22611e-23	0.419739	0.706	0.463	1.6561e-18	apCAF	CASP1
6.05622e-23	0.541907	0.828	0.645	1.91916e-18	apCAF	DTX3L
1.02106e-22	0.462824	0.937	0.826	3.23564e-18	apCAF	NAPA
1.21588e-22	0.532811	0.987	0.981	3.85301e-18	apCAF	IFITM2
1.68537e-22	0.418549	0.597	0.355	5.34078e-18	apCAF	RNF114
3.64374e-22	0.557359	0.937	0.846	1.15466e-17	apCAF	PARP9
9.85531e-22	0.430592	0.424	0.194	3.12305e-17	apCAF	DUSP5
1.0645e-21	0.65814	0.853	0.689	3.37329e-17	apCAF	SLFN5
1.09529e-21	0.645141	0.929	0.806	3.47087e-17	apCAF	NCOA7
2.16566e-21	0.42916	1	0.999	6.86277e-17	apCAF	HLA-C
2.59058e-21	0.604391	0.811	0.622	8.20928e-17	apCAF	TRIM38
1.43554e-20	0.323014	0.429	0.203	4.54908e-16	apCAF	MYD88
1.93774e-20	0.454148	0.668	0.433	6.1405e-16	apCAF	TRAFD1
3.61925e-20	0.443587	0.937	0.866	1.1469e-15	apCAF	C6orf62
3.68169e-20	0.376304	1	1	1.16669e-15	apCAF	HLA-A
8.06276e-20	0.844551	0.702	0.489	2.55501e-15	apCAF	HLA-DRB1
8.96394e-20	0.453221	0.706	0.468	2.84058e-15	apCAF	IFIT5
1.34883e-19	0.419659	0.958	0.855	4.27432e-15	apCAF	CD47
3.00441e-19	0.474067	1	0.982	9.52066e-15	apCAF	SAT1
4.03568e-19	0.397724	0.975	0.923	1.27887e-14	apCAF	MCL1
1.68041e-18	0.539662	0.752	0.539	5.32505e-14	apCAF	DDX60
2.18706e-18	0.686408	0.34	0.148	6.93058e-14	apCAF	CTSS
2.73252e-18	0.432133	0.739	0.524	8.65908e-14	apCAF	TRIM25
2.93729e-18	0.347317	0.231	0.08	9.30799e-14	apCAF	RIPOR2
3.91569e-18	0.475156	0.626	0.4	1.24084e-13	apCAF	IRF2
8.96247e-18	0.582197	0.466	0.255	2.84012e-13	apCAF	HLA-DPA1
1.00524e-17	0.450324	0.584	0.365	3.1855e-13	apCAF	EHD4
1.00757e-17	0.320499	0.517	0.282	3.19287e-13	apCAF	PARP12
1.43761e-17	0.546341	0.786	0.607	4.55564e-13	apCAF	CFLAR
1.91023e-17	0.451314	0.744	0.575	6.05333e-13	apCAF	TRIM14
2.08756e-17	0.651823	0.563	0.337	6.61527e-13	apCAF	TENT5A
2.24202e-17	0.379717	0.492	0.275	7.10474e-13	apCAF	CD40
2.26639e-17	0.351154	1	1	7.18197e-13	apCAF	HLA-B
2.87221e-17	0.4633	0.941	0.856	9.10176e-13	apCAF	EIF2AK2
3.87078e-17	0.543597	0.966	0.854	1.22661e-12	apCAF	BST2
3.88216e-17	0.49803	1	0.998	1.23022e-12	apCAF	IFI6
4.08166e-17	0.676007	0.794	0.615	1.29344e-12	apCAF	TNFAIP3
6.49166e-17	0.46745	0.782	0.608	2.05714e-12	apCAF	CNP
9.57909e-17	0.379795	0.597	0.382	3.03552e-12	apCAF	GCH1
9.65049e-17	0.947772	0.895	0.82	3.05814e-12	apCAF	CCL2
9.79886e-17	0.385574	0.937	0.885	3.10516e-12	apCAF	OPTN
1.6522e-16	0.348303	0.983	0.958	5.23566e-12	apCAF	DNAJA1
2.67038e-16	0.423025	0.794	0.614	8.46216e-12	apCAF	PHF11
2.74016e-16	0.404435	0.874	0.718	8.6833e-12	apCAF	RBCK1
4.22627e-16	0.637318	0.71	0.533	1.33926e-11	apCAF	BIRC3
4.34182e-16	0.318593	1	0.998	1.37588e-11	apCAF	IFITM3
5.59127e-16	0.396883	0.727	0.514	1.77182e-11	apCAF	HLA-F
2.23545e-15	0.431979	0.454	0.25	7.08391e-11	apCAF	PPM1K
3.68445e-15	0.431697	0.769	0.6	1.16757e-10	apCAF	VAMP5
6.20694e-15	0.431118	0.672	0.492	1.96692e-10	apCAF	CLMP
6.65598e-15	0.448962	0.954	0.826	2.10921e-10	apCAF	MDK
1.29546e-14	0.563076	0.718	0.541	4.10517e-10	apCAF	PHACTR4
1.74818e-14	0.373001	0.908	0.791	5.5398e-10	apCAF	TAPBP
1.91756e-14	0.330594	0.807	0.633	6.07654e-10	apCAF	PSMB8
2.54442e-14	0.371109	0.945	0.865	8.06303e-10	apCAF	ADAR
3.87806e-14	0.455523	0.987	0.937	1.22892e-09	apCAF	NAMPT
7.77286e-14	0.380746	0.845	0.699	2.46314e-09	apCAF	BAZ1A
8.36817e-14	0.423311	0.979	0.959	2.65179e-09	apCAF	SPATS2L
1.04484e-13	0.403315	0.647	0.453	3.31101e-09	apCAF	RIPK2
1.09543e-13	0.361352	0.597	0.396	3.4713e-09	apCAF	RBMS2
1.46179e-13	0.506853	0.664	0.486	4.63227e-09	apCAF	HERC6
3.63096e-13	0.342522	0.647	0.472	1.15062e-08	apCAF	NUDCD1
4.6731e-13	0.323825	0.324	0.163	1.48086e-08	apCAF	HLA-DQB1
7.36519e-13	0.600591	0.908	0.871	2.33396e-08	apCAF	ICAM1
1.56636e-12	0.803102	0.559	0.391	4.96364e-08	apCAF	PMAIP1
1.75569e-12	0.350627	0.887	0.833	5.56359e-08	apCAF	DYNLT1
2.40668e-12	0.367661	0.853	0.712	7.62654e-08	apCAF	MARCKSL1
3.88303e-12	0.620417	0.282	0.133	1.23049e-07	apCAF	IL33
4.97583e-12	0.364782	0.664	0.507	1.57679e-07	apCAF	CARD16
5.18687e-12	0.329955	0.933	0.862	1.64367e-07	apCAF	GBP3
6.12777e-12	0.483907	0.752	0.579	1.94183e-07	apCAF	IL6
9.57794e-12	0.343832	0.643	0.451	3.03515e-07	apCAF	HK2
1.23676e-11	0.781707	0.941	0.902	3.91916e-07	apCAF	TXNIP
5.06347e-11	0.420692	0.483	0.316	1.60456e-06	apCAF	S1PR3
1.17259e-10	0.354188	0.992	0.979	3.71582e-06	apCAF	SOD2
1.60362e-10	0.327212	0.567	0.418	5.08172e-06	apCAF	PCGF5
2.14894e-10	0.339142	0.63	0.481	6.80976e-06	apCAF	TRANK1
2.4151e-10	0.360526	0.151	0.058	7.6532e-06	apCAF	RNASE1
2.69895e-10	0.320448	0.924	0.881	8.55271e-06	apCAF	CFH
3.1148e-10	0.321256	0.899	0.863	9.87047e-06	apCAF	PSMA4
3.30762e-10	0.341226	0.95	0.948	1.04815e-05	apCAF	KLF6
3.78885e-10	0.333608	0.966	0.885	1.20065e-05	apCAF	TOP1
3.91345e-10	0.737276	0.244	0.121	1.24013e-05	apCAF	HLA-DQA1
4.03604e-10	0.66251	0.71	0.58	1.27898e-05	apCAF	PLAUR
4.34976e-10	0.384418	0.95	0.891	1.37839e-05	apCAF	PPA1
5.96571e-10	0.356683	0.845	0.747	1.89047e-05	apCAF	C4orf3
1.26274e-09	0.633562	0.971	0.946	4.00151e-05	apCAF	IL32
2.14411e-09	0.401575	0.672	0.537	6.79448e-05	apCAF	N4BP1
2.67338e-09	0.325268	0.723	0.613	8.47168e-05	apCAF	BCL2L13
3.00952e-09	0.32785	0.618	0.484	9.53685e-05	apCAF	TRIM5
5.50593e-09	0.455527	0.634	0.507	0.000174477	apCAF	LGMN
6.81821e-09	0.472059	0.87	0.824	0.000216062	apCAF	VCAM1
7.60635e-09	0.358069	1	0.996	0.000241038	apCAF	S100A11
8.85105e-09	0.430356	0.399	0.259	0.000280481	apCAF	HLA-DPB1
1.27296e-08	0.335446	0.84	0.778	0.000403388	apCAF	AIDA
1.29613e-08	0.644616	0.118	0.044	0.000410729	apCAF	NAPSA
2.04462e-08	0.323425	0.752	0.659	0.000647919	apCAF	RELA
3.60033e-08	0.421212	0.87	0.794	0.00114091	apCAF	NFKBIA
4.09808e-08	0.376092	0.71	0.596	0.00129864	apCAF	SMIM14
4.69906e-08	0.530353	0.832	0.768	0.00148909	apCAF	DUSP6
4.89814e-08	0.379931	0.647	0.525	0.00155217	apCAF	RNF149
8.08552e-08	0.769089	0.731	0.633	0.00256222	apCAF	NUPR1
8.56749e-08	0.404834	0.79	0.692	0.00271495	apCAF	JUNB
9.82745e-08	0.337316	0.693	0.567	0.00311422	apCAF	CASP8
1.87216e-07	0.571937	0.496	0.361	0.00593268	apCAF	GLRX
3.01875e-07	0.458284	0.13	0.056	0.00956613	apCAF	PIGR
3.21199e-07	0.323719	0.702	0.58	0.0101785	apCAF	NCOA3
9.88004e-07	0.355056	0.735	0.673	0.0313088	apCAF	TRIM56
2.64995e-114	1.26955	1	1	8.39743e-110	CD8 T cell	MALAT1
5.22071e-77	1.35405	0.935	0.857	1.65439e-72	CD8 T cell	NEAT1
1.12503e-33	1.44715	0.691	0.548	3.56511e-29	CD8 T cell	AC016831.6
3.97921e-33	0.910469	0.798	0.756	1.26097e-28	CD8 T cell	MACF1
6.48875e-31	1.06557	0.607	0.437	2.05622e-26	CD8 T cell	ASH1L
5.2147e-30	1.20342	0.593	0.407	1.65249e-25	CD8 T cell	ZBTB20
1.85027e-28	1.10833	0.583	0.406	5.86332e-24	CD8 T cell	FTX
2.28712e-27	1.37041	0.552	0.375	7.24764e-23	CD8 T cell	SMYD3
3.94334e-27	1.0208	0.662	0.553	1.24961e-22	CD8 T cell	JMJD1C
6.27763e-27	1.00298	0.525	0.344	1.98932e-22	CD8 T cell	SMURF2
2.8893e-25	1.08564	0.633	0.518	9.15592e-21	CD8 T cell	ZFAND3
2.99969e-25	0.947479	0.638	0.499	9.50573e-21	CD8 T cell	SYNE2
4.72419e-25	1.12814	0.521	0.346	1.49705e-20	CD8 T cell	VPS13B
5.056e-25	1.1038	0.549	0.39	1.6022e-20	CD8 T cell	SSH2
6.91034e-25	1.06891	0.666	0.583	2.18982e-20	CD8 T cell	LPP
7.2285e-24	1.05301	0.551	0.392	2.29064e-19	CD8 T cell	SIK3
5.93069e-23	1.04629	0.635	0.541	1.87938e-18	CD8 T cell	UTRN
1.02041e-22	0.850354	0.741	0.694	3.23356e-18	CD8 T cell	AKAP13
1.11082e-22	1.03282	0.679	0.565	3.52008e-18	CD8 T cell	FNDC3B
3.06913e-22	1.14609	0.58	0.456	9.72575e-18	CD8 T cell	RABGAP1L
4.89407e-21	0.98034	0.564	0.439	1.55088e-16	CD8 T cell	EML4
8.84673e-21	1.43789	0.525	0.373	2.80344e-16	CD8 T cell	RBFOX1
1.7884e-20	1.13768	0.563	0.427	5.66726e-16	CD8 T cell	EXT1
6.711e-20	0.980172	0.501	0.373	2.12665e-15	CD8 T cell	KANSL1
1.01703e-19	1.05307	0.581	0.449	3.22286e-15	CD8 T cell	MAML2
5.70234e-19	1.37044	0.336	0.171	1.80702e-14	CD8 T cell	ANK3
1.00094e-18	1.10039	0.376	0.215	3.17189e-14	CD8 T cell	BTBD9
2.78867e-18	0.707025	0.688	0.678	8.83701e-14	CD8 T cell	ANKRD11
5.80547e-18	0.971284	0.401	0.248	1.8397e-13	CD8 T cell	PATJ
1.30166e-17	0.874022	0.581	0.498	4.12482e-13	CD8 T cell	USP34
1.74398e-17	0.993551	0.434	0.288	5.52649e-13	CD8 T cell	IMMP2L
2.10135e-17	0.824342	0.593	0.528	6.65896e-13	CD8 T cell	BIRC6
3.06802e-17	0.910866	0.535	0.441	9.72226e-13	CD8 T cell	DLG1
3.55048e-17	1.37655	0.593	0.494	1.12511e-12	CD8 T cell	FRMD4A
4.93713e-17	0.991628	0.501	0.381	1.56453e-12	CD8 T cell	MAP3K5
6.27501e-17	0.983941	0.484	0.361	1.98849e-12	CD8 T cell	EXOC4
6.93441e-17	0.920747	0.638	0.614	2.19745e-12	CD8 T cell	CDC42SE2
7.24023e-17	1.01007	0.491	0.39	2.29436e-12	CD8 T cell	SPIDR
8.85541e-17	1.06212	0.552	0.478	2.80619e-12	CD8 T cell	LRBA
[truncated: 1,747 more rows]

## Sheet: Table S7. List of antibodies
Supplementary Table S7. List of antibodies and fluorophores used for multiplex IHC stain.5
Stain order	Antibody				Astra-dye
	Name	Vendor	Cat#	Dilution factor	Name	Cat#	Dilution factor
1	VEGFC	GeneTex	GTX113574	0.388889	570	#C0110	0.145833
2	VEGFR3	Abcam	Ab27278	0.180556	520	#C0109	0.145833
3	VEGFR1	Novus	AF321	0.0972222	690	#C0114	0.145833
4	VEGFR2	CST	2479	5.59722	620	#C0113	0.145833
5	NRP2	CST	3366	0.319444	480	#C0115	0.145833
6	VEGFA	Abcam	Ab52917	0.180556	TSA-DIG	#C0116	0.145833
					780		0.09375
7	E-Cadherin	CST	3195	0.215278	570	#C0110	0.145833
8	N-Cadherin	CST	13116	0.111111	520	#C0109	0.145833
9	FGF1	R&D systems	AF232-sp	0.0972222	690	#C0114	0.145833
10	FGF2	Biorbyt	Orb10186	0.25	620	#C0113	0.145833
11	Periostin	Novus	NBP1-30042	0.319444	480	#C0115	0.145833
12	Vimentin	CST	5741	0.180556	TSA-DIG	#C0116	0.145833
					780		0.09375

## Sheet: Table S8. Primer sequences
Supplementary Table S8. Primer sequences.
Name	Oligo sequence
F-VEGFA	GGAGGAGGGCAGAATCATCA
R-VEGFA	CATCAGGGGCACACAGGAT
F-VEGFC	CTCTCTCTCAAGGCCCCAAA
R-VEGFC	TAATTGGTGGGGCAGGTCTT
F-KDR	GACTATGTCTGCCTTGCTCA
R-KDR	CCGTGCATGAGACTTCGATG
R-NRP2	CTGTGGGTCATCCGTGAGGAC
R-NRP2	ATGGGTTCCATGCAGTTCTCCAG
F-GAPDH	GGCGCTGAGTACGTCGTGGAGTCCA
R-GAPDH	AAAGTTGTCATGGATGACCTTGG
F-FLT4	CAGCGACAGGGTCCTCTTC
R-FLT4	CTTTCGGGAAGCCAGGAAC
F-FGF2	GGAGAAGAGCGACCCTCAC
R-FGF2	AGCCAGGTAACGGTTAGCAC
F-YAP1	TAGCCCTGCGTAGCCAGTTA
R-YAP1	TCATGCTTAGTCCACTGTCTGT
F-TAZ	GGCTGGGAGATGACCTTCAC
R-TAZ	CTGAGTGGGGTGGTTCTGCT
F-AXL	GTGGGCAACCCAGGGAATATC
R-AXL	GTACTGTCCCGTGTCGGAAAG
